# Supplementary material for: Development and Evaluation of a High-Throughput Single-Nucleotide Polymorphism Array for Large Yellow Croaker (Larimichthys crocea)
Source: Front Genet. 2020 Oct 23;11:571751. doi: 10.3389/fgene.2020.571751 (PMC7645154; doi:10.3389/fgene.2020.571751)
Supplement: Supplementary Table 3 — Assessment of the Ningxin-I SNP array in closely related species in Sciaenidae. [file Table_3.XLSX]

## Sheet: Sheet1
Affy_SNP_ID	probeset_id	Chr_id	Position	Conversion_Type
Affx-960835722	AX-337389116	LG1	1388	OTV
Affx-960835723	AX-337342052	LG1	5171	MonoHighResolution
Affx-960835724	AX-337342053	LG1	7420	NoMinorHom
Affx-960835725	AX-337389119	LG1	8836	OTV
Affx-953081583	AX-323738994	LG1	13699	Other
Affx-960835731	AX-96369115	LG1	21764	MonoHighResolution
Affx-960835732	AX-337342060	LG1	22406	NoMinorHom
Affx-960835733	AX-337342061	LG1	23336	PolyHighResolution
Affx-960835734	AX-337389127	LG1	24682	PolyHighResolution
Affx-953081584	AX-323734220	LG1	27591	PolyHighResolution
Affx-953081585	AX-323738998	LG1	30603	PolyHighResolution
Affx-960835735	AX-337342063	LG1	32512	NoMinorHom
Affx-960835736	AX-337389128	LG1	33099	MonoHighResolution
Affx-960835737	AX-337389129	LG1	39294	NoMinorHom
Affx-960835738	AX-337342066	LG1	40734	PolyHighResolution
Affx-960835739	AX-337389131	LG1	41837	MonoHighResolution
Affx-960835740	AX-337389132	LG1	43753	NoMinorHom
Affx-960835741	AX-337389133	LG1	44794	NoMinorHom
Affx-960835742	AX-337342070	LG1	50710	CallRateBelowThreshold
Affx-960835743	AX-337389135	LG1	51363	NoMinorHom
Affx-960835744	AX-337342072	LG1	52838	OTV
Affx-960835745	AX-337342073	LG1	59785	MonoHighResolution
Affx-960835746	AX-337342074	LG1	60455	NoMinorHom
Affx-960835747	AX-337342075	LG1	63243	MonoHighResolution
Affx-960835748	AX-337342076	LG1	64899	MonoHighResolution
Affx-960835749	AX-337342077	LG1	66552	PolyHighResolution
Affx-960835750	AX-337389142	LG1	67571	NoMinorHom
Affx-960835751	AX-337342079	LG1	70164	Other
Affx-953081587	AX-323734223	LG1	74769	PolyHighResolution
Affx-960835752	AX-337342080	LG1	76040	PolyHighResolution
Affx-960835753	AX-337342081	LG1	77848	CallRateBelowThreshold
Affx-960835754	AX-337342082	LG1	78313	MonoHighResolution
Affx-960835755	AX-337342083	LG1	85510	PolyHighResolution
Affx-960835756	AX-337389148	LG1	86126	NoMinorHom
Affx-960835757	AX-337342085	LG1	87402	PolyHighResolution
Affx-960835758	AX-337342086	LG1	88772	PolyHighResolution
Affx-960835759	AX-337389151	LG1	89598	NoMinorHom
Affx-953081588	AX-323734224	LG1	99172	PolyHighResolution
Affx-953081589	AX-323734225	LG1	100995	PolyHighResolution
Affx-960835768	AX-337389160	LG1	101840	MonoHighResolution
Affx-960835769	AX-337342097	LG1	102328	PolyHighResolution
Affx-960835770	AX-337342098	LG1	103925	PolyHighResolution
Affx-960835771	AX-337342099	LG1	108720	MonoHighResolution
Affx-564130109	AX-291564197	LG1	114936	CallRateBelowThreshold
Affx-564130115	AX-291564205	LG1	117208	NoMinorHom
Affx-953081590	AX-323739005	LG1	123612	PolyHighResolution
Affx-564130118	AX-291564210	LG1	123671	PolyHighResolution
Affx-953081591	AX-323739007	LG1	125623	PolyHighResolution
Affx-953081592	AX-323734228	LG1	131213	PolyHighResolution
Affx-960835783	AX-337389174	LG1	134960	PolyHighResolution
Affx-960835784	AX-337342111	LG1	136422	PolyHighResolution
Affx-960835785	AX-337389176	LG1	137698	NoMinorHom
Affx-960835786	AX-337342113	LG1	139223	PolyHighResolution
Affx-953081593	AX-323739011	LG1	151605	Other
Affx-960835799	AX-337342126	LG1	161542	MonoHighResolution
Affx-960835800	AX-337389188	LG1	162885	OTV
Affx-960835801	AX-337342128	LG1	163132	Other
Affx-960835803	AX-337342129	LG1	168427	MonoHighResolution
Affx-953081594	AX-323739013	LG1	178001	PolyHighResolution
Affx-960880638	AX-337431699	LG1	180321	Other
Affx-960835809	AX-337389196	LG1	183467	NoMinorHom
Affx-960835810	AX-337342136	LG1	184121	PolyHighResolution
Affx-960835811	AX-337342137	LG1	185292	MonoHighResolution
Affx-562406489	AX-289170942	LG1	194741	MonoHighResolution
Affx-953081595	AX-323734231	LG1	200545	PolyHighResolution
Affx-953081596	AX-323739016	LG1	201443	CallRateBelowThreshold
Affx-953081597	AX-323739018	LG1	203775	PolyHighResolution
Affx-953081598	AX-323739020	LG1	203857	NoMinorHom
Affx-953081599	AX-323739021	LG1	204218	MonoHighResolution
Affx-960835820	AX-337389206	LG1	210496	NoMinorHom
Affx-960835821	AX-337342146	LG1	211635	PolyHighResolution
Affx-953081600	AX-323734236	LG1	213267	PolyHighResolution
Affx-562406495	AX-289170947	LG1	213899	Other
Affx-953081601	AX-323739025	LG1	221134	OTV
Affx-953081603	AX-323739029	LG1	223164	OTV
Affx-953081604	AX-323734240	LG1	223265	PolyHighResolution
Affx-953081606	AX-323739033	LG1	226596	OTV
Affx-953081607	AX-323734243	LG1	226871	PolyHighResolution
Affx-953081608	AX-323734244	LG1	227408	Other
Affx-953081609	AX-323739039	LG1	227630	PolyHighResolution
Affx-953081610	AX-323739040	LG1	229620	NoMinorHom
Affx-953081612	AX-323739042	LG1	230403	PolyHighResolution
Affx-953081613	AX-323739044	LG1	232154	Other
Affx-953081614	AX-323734250	LG1	234579	Other
Affx-562406499	AX-289170954	LG1	234627	Other
Affx-960835827	AX-337387004	LG1	238736	Other
Affx-953081615	AX-323734251	LG1	247862	MonoHighResolution
Affx-953081617	AX-323734253	LG1	248207	CallRateBelowThreshold
Affx-953081618	AX-323739052	LG1	248271	NoMinorHom
Affx-562406504	AX-290611738	LG1	248696	Other
Affx-562406507	AX-289170964	LG1	248893	Other
Affx-562406508	AX-289170965	LG1	248975	NoMinorHom
Affx-960835830	AX-337342154	LG1	250838	MonoHighResolution
Affx-960835831	AX-337389214	LG1	251803	NoMinorHom
Affx-953081619	AX-323734255	LG1	253142	NoMinorHom
Affx-953081620	AX-323734256	LG1	255518	PolyHighResolution
Affx-953081621	AX-323734257	LG1	262487	NoMinorHom
Affx-953081622	AX-323734258	LG1	262903	PolyHighResolution
Affx-953081623	AX-323739061	LG1	263442	Other
Affx-953081624	AX-323739062	LG1	268786	Other
Affx-562406513	AX-290611750	LG1	276419	MonoHighResolution
Affx-562406518	AX-290611758	LG1	278125	CallRateBelowThreshold
Affx-562406519	AX-290611760	LG1	278203	OTV
Affx-953081625	AX-291915972	LG1	279258	NoMinorHom
Affx-953081626	AX-323734261	LG1	279776	Other
Affx-953081627	AX-323739066	LG1	280865	PolyHighResolution
Affx-562406524	AX-289170986	LG1	281221	NoMinorHom
Affx-562406525	AX-290611768	LG1	284648	Other
Affx-953081628	AX-323734263	LG1	289495	Other
Affx-953081629	AX-323739070	LG1	289874	PolyHighResolution
Affx-960835845	AX-337389227	LG1	291191	NoMinorHom
Affx-960835846	AX-337342170	LG1	292436	MonoHighResolution
Affx-562406530	AX-289170992	LG1	294781	OTV
Affx-960835847	AX-337389229	LG1	297140	Other
Affx-953081630	AX-323734265	LG1	298700	NoMinorHom
Affx-953081631	AX-323734266	LG1	301572	Other
Affx-562406534	AX-290611779	LG1	307111	NoMinorHom
Affx-562406538	AX-290611785	LG1	307362	PolyHighResolution
Affx-562406539	AX-289171005	LG1	307430	NoMinorHom
Affx-953081632	AX-323739076	LG1	310945	PolyHighResolution
Affx-953081633	AX-323739078	LG1	314802	Other
Affx-562406542	AX-289171008	LG1	314914	CallRateBelowThreshold
Affx-953081634	AX-323739081	LG1	316439	NoMinorHom
Affx-953081635	AX-323739083	LG1	316484	OTV
Affx-953081636	AX-323739085	LG1	319573	OTV
Affx-562406544	AX-290611796	LG1	326455	PolyHighResolution
Affx-562406547	AX-289171016	LG1	326848	PolyHighResolution
Affx-562406550	AX-289171020	LG1	327014	PolyHighResolution
Affx-562406551	AX-289171022	LG1	328433	PolyHighResolution
Affx-953081639	AX-323739090	LG1	328724	Other
Affx-562406562	AX-289171039	LG1	329939	Other
Affx-562406570	AX-290611833	LG1	330351	Other
Affx-562406571	AX-289171049	LG1	330402	Other
Affx-562406587	AX-289171066	LG1	331440	MonoHighResolution
Affx-562406593	AX-290611863	LG1	332399	PolyHighResolution
Affx-562406604	AX-289171085	LG1	333389	CallRateBelowThreshold
Affx-953081641	AX-323739093	LG1	336643	PolyHighResolution
Affx-562406615	AX-289171099	LG1	337802	NoMinorHom
Affx-562406625	AX-290611906	LG1	338759	PolyHighResolution
Affx-562406631	AX-289171119	LG1	339509	PolyHighResolution
Affx-960835860	AX-337389240	LG1	342172	Other
Affx-960835861	AX-337389241	LG1	343116	CallRateBelowThreshold
Affx-960835862	AX-337342186	LG1	344543	PolyHighResolution
Affx-960835863	AX-337389243	LG1	349954	NoMinorHom
Affx-953081643	AX-323734276	LG1	357922	CallRateBelowThreshold
Affx-953081644	AX-323734277	LG1	357994	Other
Affx-953081645	AX-323739100	LG1	360881	PolyHighResolution
Affx-953081646	AX-323739101	LG1	361105	PolyHighResolution
Affx-953081647	AX-323739103	LG1	365781	MonoHighResolution
Affx-953081649	AX-323734281	LG1	366254	OTV
Affx-953081655	AX-323739117	LG1	367297	OTV
Affx-953081657	AX-323739121	LG1	373241	PolyHighResolution
Affx-953081658	AX-323739123	LG1	373283	PolyHighResolution
Affx-953081659	AX-288972372	LG1	374567	Other
Affx-562406642	AX-289171138	LG1	374653	Other
Affx-953081660	AX-323739126	LG1	374732	Other
Affx-953081661	AX-323739128	LG1	385338	Other
Affx-953081662	AX-323734293	LG1	388088	Other
Affx-953081663	AX-323734294	LG1	388757	Other
Affx-953081664	AX-323739133	LG1	388852	NoMinorHom
Affx-953081666	AX-323739136	LG1	398748	CallRateBelowThreshold
Affx-953081671	AX-323739144	LG1	400784	Other
Affx-953081674	AX-323734305	LG1	403230	CallRateBelowThreshold
Affx-953081678	AX-323739156	LG1	404054	PolyHighResolution
Affx-953081679	AX-323739158	LG1	404772	Other
Affx-562406662	AX-290611961	LG1	405116	Other
Affx-953081680	AX-323739160	LG1	409955	Other
Affx-562406665	AX-289171168	LG1	410941	MonoHighResolution
Affx-562406670	AX-289171174	LG1	411230	Other
Affx-953081681	AX-323734311	LG1	411314	OTV
Affx-562406675	AX-289171179	LG1	411538	Other
Affx-953081682	AX-323734312	LG1	413746	MonoHighResolution
Affx-953081683	AX-323739162	LG1	417749	NoMinorHom
Affx-953081684	AX-323739163	LG1	424331	CallRateBelowThreshold
Affx-562406700	AX-289171210	LG1	424611	PolyHighResolution
Affx-960876377	AX-337381265	LG1	427518	MonoHighResolution
Affx-953081685	AX-323739165	LG1	427563	CallRateBelowThreshold
Affx-953081686	AX-323739167	LG1	427721	Other
Affx-953081687	AX-323734316	LG1	427800	Other
Affx-960835884	AX-337342208	LG1	437272	NoMinorHom
Affx-960835885	AX-337342209	LG1	438478	Other
Affx-953081688	AX-323739170	LG1	440679	Other
Affx-953081689	AX-323734318	LG1	442629	PolyHighResolution
Affx-562406701	AX-290612011	LG1	443448	Other
Affx-953081690	AX-323734319	LG1	445246	Other
Affx-953081692	AX-323734321	LG1	445506	PolyHighResolution
Affx-562406707	AX-289171220	LG1	446519	CallRateBelowThreshold
Affx-953081693	AX-323734322	LG1	449245	PolyHighResolution
Affx-953081694	AX-323739180	LG1	451070	OTV
Affx-953081695	AX-323739181	LG1	452272	PolyHighResolution
Affx-953081697	AX-323734326	LG1	452906	PolyHighResolution
Affx-953081698	AX-323734327	LG1	453222	OTV
Affx-953081699	AX-323739189	LG1	454432	NoMinorHom
Affx-953081701	AX-323734330	LG1	454703	Other
Affx-953081702	AX-323739195	LG1	465315	Other
Affx-953081703	AX-323739196	LG1	468231	PolyHighResolution
Affx-953081704	AX-323734333	LG1	473019	PolyHighResolution
Affx-960835895	AX-337389273	LG1	475679	PolyHighResolution
Affx-960835896	AX-337342220	LG1	479380	PolyHighResolution
Affx-960835897	AX-337342221	LG1	480879	MonoHighResolution
Affx-960835898	AX-337342222	LG1	482136	MonoHighResolution
Affx-960835899	AX-286945495	LG1	484796	MonoHighResolution
Affx-960835900	AX-337342224	LG1	485079	MonoHighResolution
Affx-960835901	AX-337389278	LG1	487249	NoMinorHom
Affx-960835902	AX-337342226	LG1	497773	NoMinorHom
Affx-953081705	AX-323739200	LG1	505527	OTV
Affx-960835908	AX-337389285	LG1	514102	OTV
Affx-960835909	AX-337389286	LG1	515273	MonoHighResolution
Affx-953081707	AX-323734335	LG1	518317	MonoHighResolution
Affx-960835910	AX-337342234	LG1	519786	Other
Affx-953081708	AX-323734336	LG1	520135	OTV
Affx-953081709	AX-323734337	LG1	524530	MonoHighResolution
Affx-960835916	AX-337342240	LG1	531779	MonoHighResolution
Affx-960835917	AX-337342241	LG1	542602	MonoHighResolution
Affx-953081710	AX-323734338	LG1	543916	NoMinorHom
Affx-960835918	AX-337342242	LG1	547829	Other
Affx-960835919	AX-337342243	LG1	548955	Other
Affx-953081711	AX-323739209	LG1	549360	CallRateBelowThreshold
Affx-960835920	AX-337342244	LG1	552730	Other
Affx-960835921	AX-337342245	LG1	554134	MonoHighResolution
Affx-960835922	AX-337342246	LG1	557814	CallRateBelowThreshold
Affx-960835923	AX-337342247	LG1	559641	Other
Affx-953081712	AX-323734340	LG1	565729	OTV
Affx-562406718	AX-289171233	LG1	575143	NoMinorHom
Affx-953081713	AX-323734341	LG1	581340	PolyHighResolution
Affx-960835935	AX-337389307	LG1	582510	NoMinorHom
Affx-960835936	AX-337342257	LG1	599885	Other
Affx-960835937	AX-337342258	LG1	602124	NoMinorHom
Affx-953081714	AX-323734342	LG1	607584	MonoHighResolution
Affx-960835938	AX-337371729	LG1	609480	MonoHighResolution
Affx-953081715	AX-323739216	LG1	615352	NoMinorHom
Affx-953081716	AX-323739218	LG1	616150	MonoHighResolution
Affx-953081717	AX-323734345	LG1	618270	PolyHighResolution
Affx-562406731	AX-290612058	LG1	618381	PolyHighResolution
Affx-953081718	AX-323734346	LG1	619316	PolyHighResolution
Affx-960835943	AX-337342264	LG1	623483	NoMinorHom
Affx-960835944	AX-337389314	LG1	624383	NoMinorHom
Affx-953081719	AX-323734347	LG1	627895	PolyHighResolution
Affx-562406740	AX-289171267	LG1	631249	PolyHighResolution
Affx-953081720	AX-323739222	LG1	649393	PolyHighResolution
Affx-562406744	AX-290612082	LG1	649546	PolyHighResolution
Affx-562406748	AX-290612089	LG1	650805	NoMinorHom
Affx-960835954	AX-337389324	LG1	651591	NoMinorHom
Affx-953081721	AX-323739224	LG1	652765	MonoHighResolution
Affx-960835955	AX-337389325	LG1	657945	NoMinorHom
Affx-960835956	AX-337342277	LG1	658955	CallRateBelowThreshold
Affx-960835957	AX-337389327	LG1	663582	Other
Affx-960835958	AX-337342279	LG1	666206	PolyHighResolution
Affx-960835959	AX-337342280	LG1	667330	MonoHighResolution
Affx-562406758	AX-290612103	LG1	669875	NoMinorHom
Affx-960835960	AX-337389330	LG1	670081	NoMinorHom
Affx-960835961	AX-337342282	LG1	671094	NoMinorHom
Affx-960835962	AX-337342283	LG1	675774	PolyHighResolution
Affx-960835963	AX-337389333	LG1	676446	PolyHighResolution
Affx-960880641	AX-337385317	LG1	692285	NoMinorHom
Affx-953081722	AX-323734349	LG1	699979	MonoHighResolution
Affx-953081723	AX-323739227	LG1	700246	Other
Affx-562406763	AX-290612112	LG1	700409	Other
Affx-953081724	AX-323734351	LG1	700826	PolyHighResolution
Affx-953081725	AX-323739230	LG1	711261	CallRateBelowThreshold
Affx-562406767	AX-290612116	LG1	714342	NoMinorHom
Affx-953081726	AX-323734352	LG1	716923	NoMinorHom
Affx-953081727	AX-323739233	LG1	717782	PolyHighResolution
Affx-562406796	AX-289171348	LG1	719326	NoMinorHom
Affx-562406802	AX-290612168	LG1	720183	PolyHighResolution
Affx-562406815	AX-289171373	LG1	721040	PolyHighResolution
Affx-562406828	AX-290612203	LG1	722312	PolyHighResolution
Affx-562406840	AX-290612222	LG1	723621	PolyHighResolution
Affx-562406853	AX-289171423	LG1	724868	NoMinorHom
Affx-562406863	AX-289171431	LG1	725649	MonoHighResolution
Affx-562406869	AX-289171442	LG1	726629	NoMinorHom
Affx-953081732	AX-323739240	LG1	727689	PolyHighResolution
Affx-562406897	AX-290612305	LG1	728746	PolyHighResolution
Affx-562406907	AX-289171497	LG1	729583	PolyHighResolution
Affx-562406917	AX-289171509	LG1	730234	CallRateBelowThreshold
Affx-562406932	AX-289171534	LG1	731966	PolyHighResolution
Affx-562406944	AX-289171549	LG1	732669	PolyHighResolution
Affx-953081734	AX-323739244	LG1	733484	NoMinorHom
Affx-562406960	AX-289171570	LG1	734461	PolyHighResolution
Affx-562406977	AX-289171594	LG1	735247	Other
Affx-562406988	AX-290612433	LG1	736100	PolyHighResolution
Affx-562407004	AX-290612453	LG1	737196	PolyHighResolution
Affx-953081738	AX-323734363	LG1	738235	NoMinorHom
Affx-562407041	AX-290612510	LG1	739724	PolyHighResolution
Affx-562407048	AX-289171694	LG1	740062	Other
Affx-953081742	AX-323734367	LG1	741359	PolyHighResolution
Affx-562407064	AX-289171721	LG1	742294	Other
Affx-562407071	AX-289171729	LG1	743439	NoMinorHom
Affx-562407087	AX-290612582	LG1	744380	NoMinorHom
Affx-562407094	AX-290612595	LG1	745146	PolyHighResolution
Affx-953081745	AX-323739264	LG1	746584	PolyHighResolution
Affx-562407124	AX-290612645	LG1	747652	PolyHighResolution
Affx-562407127	AX-289171816	LG1	748163	NoMinorHom
Affx-562407134	AX-289171828	LG1	749235	PolyHighResolution
Affx-562407145	AX-290612679	LG1	750584	PolyHighResolution
Affx-562407161	AX-290612705	LG1	752397	PolyHighResolution
Affx-953081748	AX-323739269	LG1	753664	PolyHighResolution
Affx-562407176	AX-289171886	LG1	754324	PolyHighResolution
Affx-562407183	AX-289171897	LG1	755354	PolyHighResolution
Affx-562407200	AX-290612763	LG1	756427	CallRateBelowThreshold
Affx-953081749	AX-323739270	LG1	757328	Other
Affx-562407225	AX-289171952	LG1	758184	NoMinorHom
Affx-562407235	AX-289171965	LG1	759201	PolyHighResolution
Affx-562407242	AX-289171974	LG1	760891	PolyHighResolution
Affx-562407257	AX-289171994	LG1	761918	PolyHighResolution
Affx-953081751	AX-323734375	LG1	763881	NoMinorHom
Affx-953081753	AX-323734377	LG1	765876	PolyHighResolution
Affx-562407291	AX-289172034	LG1	766356	PolyHighResolution
Affx-953081757	AX-288230651	LG1	767244	MonoHighResolution
Affx-953081758	AX-323739284	LG1	768425	PolyHighResolution
Affx-562407307	AX-290612916	LG1	768868	PolyHighResolution
Affx-953081760	AX-323739288	LG1	769313	PolyHighResolution
Affx-562407315	AX-290612932	LG1	769880	NoMinorHom
Affx-953081762	AX-323739292	LG1	770264	PolyHighResolution
Affx-953081763	AX-323739294	LG1	771505	OTV
Affx-953081766	AX-323739299	LG1	772361	PolyHighResolution
Affx-562407337	AX-290612964	LG1	773494	PolyHighResolution
Affx-562407345	AX-289172111	LG1	774365	PolyHighResolution
Affx-562407350	AX-290612984	LG1	775034	PolyHighResolution
Affx-562407198	AX-289171913	LG1	775880	NoMinorHom
Affx-562407356	AX-289172127	LG1	776769	PolyHighResolution
Affx-562407361	AX-290613004	LG1	777379	PolyHighResolution
Affx-562407366	AX-289172144	LG1	778460	NoMinorHom
Affx-562407381	AX-290613035	LG1	781466	MonoHighResolution
Affx-562407392	AX-290613054	LG1	782476	PolyHighResolution
Affx-562407399	AX-289172186	LG1	783029	MonoHighResolution
Affx-562407412	AX-290613077	LG1	784348	NoMinorHom
Affx-562407422	AX-290613095	LG1	785911	PolyHighResolution
Affx-562407426	AX-290613105	LG1	786731	PolyHighResolution
Affx-562407434	AX-290613119	LG1	787766	PolyHighResolution
Affx-953081772	AX-323739310	LG1	788716	Other
Affx-953081774	AX-323739314	LG1	789661	CallRateBelowThreshold
Affx-562407457	AX-290613151	LG1	790270	NoMinorHom
Affx-953081777	AX-323734396	LG1	791291	PolyHighResolution
Affx-953081780	AX-323734398	LG1	792958	PolyHighResolution
Affx-562407489	AX-287083846	LG1	793795	MonoHighResolution
Affx-562407493	AX-289172310	LG1	796208	PolyHighResolution
Affx-562407500	AX-289172320	LG1	797179	PolyHighResolution
Affx-562407521	AX-289172347	LG1	799675	NoMinorHom
Affx-953081786	AX-323734403	LG1	800274	PolyHighResolution
Affx-562407529	AX-289172358	LG1	801105	NoMinorHom
Affx-562407549	AX-289172383	LG1	802869	PolyHighResolution
Affx-562407557	AX-289172391	LG1	803621	PolyHighResolution
Affx-562407560	AX-290613290	LG1	804154	PolyHighResolution
Affx-562407561	AX-289172397	LG1	804354	PolyHighResolution
Affx-562407576	AX-289172414	LG1	805355	MonoHighResolution
Affx-562407587	AX-290613333	LG1	806535	PolyHighResolution
Affx-562407603	AX-290613358	LG1	807644	Other
Affx-953081794	AX-323739349	LG1	808746	PolyHighResolution
Affx-562407620	AX-290613386	LG1	809593	Other
Affx-562407643	AX-289172500	LG1	811169	PolyHighResolution
Affx-562407645	AX-289172504	LG1	811273	PolyHighResolution
Affx-953081798	AX-323739354	LG1	812003	NoMinorHom
Affx-562407652	AX-290613429	LG1	812639	NoMinorHom
Affx-562407659	AX-289172522	LG1	813768	PolyHighResolution
Affx-562407683	AX-289172557	LG1	816807	Other
Affx-562407690	AX-290613491	LG1	817808	PolyHighResolution
Affx-562407698	AX-290613502	LG1	818976	NoMinorHom
Affx-562407706	AX-289172585	LG1	819861	NoMinorHom
Affx-562407723	AX-289172609	LG1	822164	PolyHighResolution
Affx-562407734	AX-289172626	LG1	823728	PolyHighResolution
Affx-562407743	AX-290613573	LG1	824480	PolyHighResolution
Affx-953081804	AX-323739363	LG1	825540	PolyHighResolution
Affx-562407761	AX-289172662	LG1	827019	PolyHighResolution
Affx-562407764	AX-289172666	LG1	829514	NoMinorHom
Affx-562407767	AX-289172670	LG1	830168	NoMinorHom
Affx-562407782	AX-290613630	LG1	831915	NoMinorHom
Affx-953081806	AX-323734419	LG1	832314	PolyHighResolution
Affx-562407792	AX-289172702	LG1	832616	PolyHighResolution
Affx-562407796	AX-289172708	LG1	833801	PolyHighResolution
Affx-562407800	AX-290613658	LG1	834227	PolyHighResolution
Affx-562407801	AX-290613659	LG1	834527	PolyHighResolution
Affx-562407814	AX-290613683	LG1	835389	PolyHighResolution
Affx-562407828	AX-289172755	LG1	837247	NoMinorHom
Affx-562407836	AX-289172766	LG1	838226	NoMinorHom
Affx-562407852	AX-289172789	LG1	839590	PolyHighResolution
Affx-562407865	AX-289172805	LG1	840236	PolyHighResolution
Affx-562407875	AX-289172818	LG1	841226	PolyHighResolution
Affx-562407884	AX-289172830	LG1	841764	PolyHighResolution
Affx-562407895	AX-290613804	LG1	842775	PolyHighResolution
Affx-953081810	AX-323739372	LG1	843953	PolyHighResolution
Affx-953081812	AX-323739376	LG1	844821	PolyHighResolution
Affx-562407915	AX-289172876	LG1	845761	NoMinorHom
Affx-562407934	AX-289172899	LG1	847886	NoMinorHom
Affx-562407946	AX-289172919	LG1	848917	PolyHighResolution
Affx-562407954	AX-290613895	LG1	849702	PolyHighResolution
Affx-562407959	AX-289172938	LG1	850181	NoMinorHom
Affx-562407964	AX-290613913	LG1	850531	PolyHighResolution
Affx-562407982	AX-290613939	LG1	851631	PolyHighResolution
Affx-562407986	AX-290613946	LG1	852583	Other
Affx-562407993	AX-289172986	LG1	853310	NoMinorHom
Affx-562408003	AX-289173000	LG1	854443	PolyHighResolution
Affx-562408012	AX-290613985	LG1	856405	PolyHighResolution
Affx-562408017	AX-287320014	LG1	857112	PolyHighResolution
Affx-562408030	AX-289173039	LG1	858065	NoMinorHom
Affx-562408036	AX-289173052	LG1	859249	NoMinorHom
Affx-562408050	AX-290614041	LG1	860415	PolyHighResolution
Affx-562408054	AX-290614046	LG1	860603	NoMinorHom
Affx-562408055	AX-289173079	LG1	863395	PolyHighResolution
Affx-953081816	AX-323739382	LG1	864183	PolyHighResolution
Affx-562408061	AX-289173087	LG1	864449	Other
Affx-562408062	AX-289173089	LG1	864698	NoMinorHom
Affx-562408063	AX-290614060	LG1	864774	PolyHighResolution
Affx-562408065	AX-290614062	LG1	864869	NoMinorHom
Affx-953081819	AX-323734430	LG1	865246	PolyHighResolution
Affx-953081820	AX-323734431	LG1	865290	PolyHighResolution
Affx-953081821	AX-323739389	LG1	865478	PolyHighResolution
Affx-562408071	AX-290614072	LG1	865617	PolyHighResolution
Affx-562408078	AX-290614080	LG1	866210	PolyHighResolution
Affx-562408097	AX-290614107	LG1	868040	PolyHighResolution
Affx-562408105	AX-289173150	LG1	868486	CallRateBelowThreshold
Affx-953081822	AX-323739390	LG1	869105	PolyHighResolution
Affx-562408108	AX-289173154	LG1	869407	PolyHighResolution
Affx-562408109	AX-289173156	LG1	870031	NoMinorHom
Affx-562408129	AX-289173183	LG1	872516	PolyHighResolution
Affx-562408137	AX-290614169	LG1	873150	PolyHighResolution
Affx-562408139	AX-289173200	LG1	873254	PolyHighResolution
Affx-562408144	AX-290614177	LG1	873966	Other
Affx-562408152	AX-290614194	LG1	875392	PolyHighResolution
Affx-562408154	AX-289173226	LG1	875662	PolyHighResolution
Affx-562408156	AX-289173228	LG1	875843	PolyHighResolution
Affx-562408159	AX-289173232	LG1	876157	PolyHighResolution
Affx-562408171	AX-289173250	LG1	877674	NoMinorHom
Affx-562408184	AX-289173268	LG1	878642	PolyHighResolution
Affx-562408189	AX-289173275	LG1	878959	PolyHighResolution
Affx-562408203	AX-289173295	LG1	879951	PolyHighResolution
Affx-562408210	AX-289173309	LG1	880605	PolyHighResolution
Affx-562408223	AX-290614295	LG1	881764	PolyHighResolution
Affx-562408233	AX-289173340	LG1	882596	PolyHighResolution
Affx-562408247	AX-289173361	LG1	884310	Other
Affx-562408248	AX-289173363	LG1	884501	NoMinorHom
Affx-562408249	AX-289173365	LG1	884560	PolyHighResolution
Affx-562408257	AX-290614349	LG1	885249	PolyHighResolution
Affx-562408260	AX-290614353	LG1	885360	PolyHighResolution
Affx-562408271	AX-290614369	LG1	886229	PolyHighResolution
Affx-562408273	AX-290614373	LG1	886348	PolyHighResolution
Affx-562408278	AX-290614382	LG1	886737	NoMinorHom
Affx-562408286	AX-289173421	LG1	887357	PolyHighResolution
Affx-562408293	AX-289173431	LG1	887845	PolyHighResolution
Affx-562408295	AX-290614406	LG1	888038	PolyHighResolution
Affx-562408309	AX-289173456	LG1	889273	NoMinorHom
Affx-953081827	AX-323734438	LG1	889585	PolyHighResolution
Affx-562408316	AX-289173466	LG1	890310	NoMinorHom
Affx-562408324	AX-290614448	LG1	891503	NoMinorHom
Affx-562408327	AX-289173484	LG1	891788	NoMinorHom
Affx-562408343	AX-290614477	LG1	893113	PolyHighResolution
Affx-562408349	AX-290614486	LG1	893472	PolyHighResolution
Affx-562408376	AX-289173553	LG1	895673	CallRateBelowThreshold
Affx-953081829	AX-323739403	LG1	896607	PolyHighResolution
Affx-562408389	AX-289173570	LG1	896677	NoMinorHom
Affx-562408397	AX-290614555	LG1	897150	MonoHighResolution
Affx-562408419	AX-290614584	LG1	899323	PolyHighResolution
Affx-562408429	AX-290614598	LG1	899956	NoMinorHom
Affx-562408430	AX-289173626	LG1	900026	NoMinorHom
Affx-562408435	AX-289173632	LG1	900214	PolyHighResolution
Affx-953081831	AX-323734441	LG1	901589	PolyHighResolution
Affx-562408453	AX-290614630	LG1	902229	PolyHighResolution
Affx-562408455	AX-289173661	LG1	902328	NoMinorHom
Affx-562408457	AX-290614638	LG1	902707	NoMinorHom
Affx-562408466	AX-289173680	LG1	903887	PolyHighResolution
Affx-562408486	AX-290614680	LG1	905022	PolyHighResolution
Affx-562408494	AX-289173715	LG1	905716	NoMinorHom
Affx-562408498	AX-290614699	LG1	906423	PolyHighResolution
Affx-562408506	AX-290614709	LG1	907699	PolyHighResolution
Affx-562408507	AX-290614711	LG1	907797	PolyHighResolution
Affx-562408517	AX-290614726	LG1	908649	NoMinorHom
Affx-562408525	AX-289173759	LG1	909155	NoMinorHom
Affx-562408540	AX-289173780	LG1	910218	CallRateBelowThreshold
Affx-562408546	AX-289173786	LG1	910517	CallRateBelowThreshold
Affx-953081832	AX-323739409	LG1	914098	PolyHighResolution
Affx-562408581	AX-289173837	LG1	915724	Other
Affx-953081833	AX-323734443	LG1	916154	PolyHighResolution
Affx-562408591	AX-286486932	LG1	917032	MonoHighResolution
Affx-562408608	AX-289173875	LG1	918782	NoMinorHom
Affx-562408617	AX-290614877	LG1	919713	PolyHighResolution
Affx-562408618	AX-290614879	LG1	919841	PolyHighResolution
Affx-953081834	AX-323734444	LG1	920076	Other
Affx-562408635	AX-289173911	LG1	921957	CallRateBelowThreshold
Affx-562408638	AX-289173916	LG1	922510	NoMinorHom
Affx-562408645	AX-290614925	LG1	923312	MonoHighResolution
Affx-562408655	AX-290614943	LG1	924483	PolyHighResolution
Affx-562408669	AX-289173961	LG1	925480	PolyHighResolution
Affx-562408671	AX-290614966	LG1	925646	PolyHighResolution
Affx-562408673	AX-289173967	LG1	925702	PolyHighResolution
Affx-562408674	AX-289173969	LG1	925745	PolyHighResolution
Affx-562408684	AX-289173980	LG1	927841	CallRateBelowThreshold
Affx-562408689	AX-289173989	LG1	928141	PolyHighResolution
Affx-562408712	AX-289174018	LG1	929583	PolyHighResolution
Affx-562408713	AX-289174020	LG1	929729	NoMinorHom
Affx-562408719	AX-289174027	LG1	930586	NoMinorHom
Affx-562408734	AX-290615059	LG1	931666	NoMinorHom
Affx-562408744	AX-289174060	LG1	932122	PolyHighResolution
Affx-562408745	AX-289174062	LG1	932258	PolyHighResolution
Affx-562408748	AX-290615078	LG1	932392	NoMinorHom
Affx-562408757	AX-289174075	LG1	933650	PolyHighResolution
Affx-562408759	AX-290615090	LG1	934089	PolyHighResolution
Affx-562408769	AX-289174091	LG1	935163	PolyHighResolution
Affx-562408770	AX-290615108	LG1	935248	PolyHighResolution
Affx-953081837	AX-323734446	LG1	935359	PolyHighResolution
Affx-562408772	AX-289174095	LG1	935452	PolyHighResolution
Affx-562408773	AX-290615113	LG1	935490	PolyHighResolution
Affx-953081838	AX-323734447	LG1	935870	NoMinorHom
Affx-562408788	AX-289174120	LG1	936849	PolyHighResolution
Affx-562408796	AX-290615147	LG1	937266	PolyHighResolution
Affx-562408735	AX-287320112	LG1	938789	PolyHighResolution
Affx-562408821	AX-290615184	LG1	939342	NoMinorHom
Affx-562408826	AX-289174167	LG1	939686	NoMinorHom
Affx-562408829	AX-289174171	LG1	939836	PolyHighResolution
Affx-562408831	AX-289174172	LG1	939919	PolyHighResolution
Affx-562408839	AX-290615213	LG1	940658	Other
Affx-562408846	AX-289174195	LG1	941687	PolyHighResolution
Affx-562408852	AX-290615235	LG1	942627	PolyHighResolution
Affx-960876378	AX-337427727	LG1	944117	NoMinorHom
Affx-562408870	AX-289174232	LG1	945572	PolyHighResolution
Affx-953081841	AX-323734449	LG1	945889	NoMinorHom
Affx-953081842	AX-323734450	LG1	946460	NoMinorHom
Affx-562408884	AX-290615290	LG1	947012	PolyHighResolution
Affx-562408897	AX-289174274	LG1	948474	NoMinorHom
Affx-562408900	AX-289174278	LG1	948582	PolyHighResolution
Affx-562408912	AX-290615335	LG1	949324	PolyHighResolution
Affx-562408920	AX-290615347	LG1	950032	PolyHighResolution
Affx-562408930	AX-289174319	LG1	951133	NoMinorHom
Affx-562408935	AX-289174327	LG1	951489	PolyHighResolution
Affx-562408946	AX-290615387	LG1	952547	PolyHighResolution
Affx-562408960	AX-290615412	LG1	953700	PolyHighResolution
Affx-953081844	AX-323739428	LG1	953788	PolyHighResolution
Affx-953081845	AX-323734453	LG1	954463	PolyHighResolution
Affx-562408976	AX-289174388	LG1	955052	NoMinorHom
Affx-562409003	AX-289174423	LG1	958277	PolyHighResolution
Affx-562409009	AX-289174429	LG1	959717	PolyHighResolution
Affx-953081847	AX-323734455	LG1	960339	PolyHighResolution
Affx-953081848	AX-323734456	LG1	960683	PolyHighResolution
Affx-562409029	AX-290615521	LG1	961504	NoMinorHom
Affx-953081852	AX-323734460	LG1	961990	NoMinorHom
Affx-562409040	AX-289174475	LG1	963568	PolyHighResolution
Affx-562409048	AX-289174485	LG1	964271	PolyHighResolution
Affx-562409051	AX-289174488	LG1	964660	NoMinorHom
Affx-562409079	AX-289174525	LG1	967305	NoMinorHom
Affx-562409094	AX-289174541	LG1	968164	NoMinorHom
Affx-562409095	AX-289174543	LG1	968340	PolyHighResolution
Affx-953081853	AX-323739442	LG1	969320	PolyHighResolution
Affx-953081854	AX-323739443	LG1	970431	PolyHighResolution
Affx-562409120	AX-289174583	LG1	971777	PolyHighResolution
Affx-562409122	AX-290615670	LG1	972829	NoMinorHom
Affx-562409138	AX-290615695	LG1	975040	OTV
Affx-562409142	AX-290615700	LG1	975612	PolyHighResolution
Affx-953081856	AX-323734464	LG1	976953	NoMinorHom
Affx-562409154	AX-289174633	LG1	977850	PolyHighResolution
Affx-953081857	AX-323739449	LG1	979224	PolyHighResolution
Affx-562409164	AX-290615738	LG1	979461	PolyHighResolution
Affx-562409170	AX-289174659	LG1	980234	NoMinorHom
Affx-953081858	AX-323734466	LG1	980875	PolyHighResolution
Affx-562409179	AX-290615766	LG1	981605	NoMinorHom
Affx-562409191	AX-289174688	LG1	982464	NoMinorHom
Affx-562409192	AX-290615789	LG1	982540	PolyHighResolution
Affx-953081859	AX-323739453	LG1	983299	PolyHighResolution
Affx-953081860	AX-323739455	LG1	983436	NoMinorHom
Affx-562409198	AX-290615796	LG1	983595	NoMinorHom
Affx-562409200	AX-290615800	LG1	983728	PolyHighResolution
Affx-562409203	AX-290615807	LG1	983977	PolyHighResolution
Affx-562409212	AX-289174719	LG1	985565	PolyHighResolution
Affx-562409214	AX-289174723	LG1	986339	NoMinorHom
Affx-562409218	AX-289174729	LG1	986749	NoMinorHom
Affx-562409221	AX-289174736	LG1	987437	Other
Affx-562409235	AX-289174758	LG1	988216	NoMinorHom
Affx-562409239	AX-289174761	LG1	989020	PolyHighResolution
Affx-562409253	AX-289174780	LG1	990828	NoMinorHom
Affx-562409256	AX-289174784	LG1	991455	CallRateBelowThreshold
Affx-562409263	AX-290615902	LG1	992173	PolyHighResolution
Affx-562409264	AX-289174797	LG1	992295	PolyHighResolution
Affx-562409265	AX-289174799	LG1	992349	PolyHighResolution
Affx-562409272	AX-289174810	LG1	994152	PolyHighResolution
Affx-562409278	AX-289174821	LG1	994667	PolyHighResolution
Affx-562409282	AX-290615937	LG1	994911	NoMinorHom
Affx-562409285	AX-289174833	LG1	995264	NoMinorHom
Affx-953081862	AX-323739458	LG1	995584	PolyHighResolution
Affx-953081863	AX-323739460	LG1	995756	PolyHighResolution
Affx-562409295	AX-290615960	LG1	996653	PolyHighResolution
Affx-562409300	AX-289174857	LG1	997232	NoMinorHom
Affx-562409312	AX-289174879	LG1	998273	Other
Affx-562409333	AX-290616017	LG1	999546	PolyHighResolution
Affx-562409337	AX-289174916	LG1	1000419	PolyHighResolution
Affx-562409346	AX-290616044	LG1	1001562	CallRateBelowThreshold
Affx-562409354	AX-290616057	LG1	1002364	PolyHighResolution
Affx-562409357	AX-290616061	LG1	1002525	NoMinorHom
Affx-562409359	AX-290616063	LG1	1002661	PolyHighResolution
Affx-562409372	AX-289174972	LG1	1003454	PolyHighResolution
Affx-953081865	AX-323734471	LG1	1004267	NoMinorHom
Affx-562409378	AX-290616092	LG1	1004465	NoMinorHom
Affx-562409381	AX-289174986	LG1	1004887	NoMinorHom
Affx-562409386	AX-289174994	LG1	1005744	CallRateBelowThreshold
Affx-562409392	AX-290616115	LG1	1006292	PolyHighResolution
Affx-953081867	AX-323734472	LG1	1007047	NoMinorHom
Affx-562409400	AX-290616129	LG1	1008335	PolyHighResolution
Affx-953081868	AX-323734473	LG1	1011775	PolyHighResolution
Affx-562409434	AX-289175063	LG1	1012816	PolyHighResolution
Affx-562409438	AX-290616186	LG1	1013190	NoMinorHom
Affx-562409445	AX-289175076	LG1	1013898	NoMinorHom
Affx-953081869	AX-323734474	LG1	1016416	NoMinorHom
Affx-562409462	AX-289175105	LG1	1017441	PolyHighResolution
Affx-562409466	AX-289175109	LG1	1017712	PolyHighResolution
Affx-562409468	AX-290616228	LG1	1018280	PolyHighResolution
Affx-562409476	AX-290616235	LG1	1018933	PolyHighResolution
Affx-953081870	AX-323739469	LG1	1019685	PolyHighResolution
Affx-562409484	AX-289175134	LG1	1020100	PolyHighResolution
Affx-562409492	AX-290616264	LG1	1021222	CallRateBelowThreshold
Affx-953081871	AX-323739471	LG1	1022025	CallRateBelowThreshold
Affx-562409503	AX-289175161	LG1	1023125	NoMinorHom
Affx-953081872	AX-323734477	LG1	1025373	PolyHighResolution
Affx-562409524	AX-290616313	LG1	1026323	Other
Affx-562409530	AX-289175199	LG1	1027305	NoMinorHom
Affx-953081874	AX-323739476	LG1	1027775	NoMinorHom
Affx-562409540	AX-290616335	LG1	1028774	PolyHighResolution
Affx-562409542	AX-289175218	LG1	1029120	NoMinorHom
Affx-562409545	AX-289175224	LG1	1029591	NoMinorHom
Affx-562409548	AX-290616351	LG1	1029824	PolyHighResolution
Affx-953081876	AX-323739480	LG1	1030082	CallRateBelowThreshold
Affx-562409562	AX-290616374	LG1	1031152	PolyHighResolution
Affx-562409565	AX-290616380	LG1	1031697	PolyHighResolution
Affx-953081877	AX-323739482	LG1	1032338	PolyHighResolution
Affx-562409572	AX-289175259	LG1	1032883	NoMinorHom
Affx-562409577	AX-289175264	LG1	1034374	Other
Affx-953081878	AX-323739484	LG1	1034780	NoMinorHom
Affx-562409582	AX-289175273	LG1	1034985	PolyHighResolution
Affx-562409590	AX-289175287	LG1	1036257	PolyHighResolution
Affx-562409595	AX-290616425	LG1	1037110	PolyHighResolution
Affx-953081879	AX-323739486	LG1	1037914	PolyHighResolution
Affx-562409606	AX-286987898	LG1	1038872	PolyHighResolution
Affx-562409613	AX-290616452	LG1	1039833	NoMinorHom
Affx-562409616	AX-290616456	LG1	1040869	NoMinorHom
Affx-562409619	AX-289175333	LG1	1041044	NoMinorHom
Affx-953081882	AX-323739491	LG1	1041091	PolyHighResolution
Affx-562409626	AX-290616478	LG1	1042593	NoMinorHom
Affx-562409629	AX-289175347	LG1	1042665	NoMinorHom
Affx-953081883	AX-323739493	LG1	1043441	NoMinorHom
Affx-562409643	AX-290616505	LG1	1044269	MonoHighResolution
Affx-562409658	AX-290616527	LG1	1045040	MonoHighResolution
Affx-562409682	AX-286987903	LG1	1047106	PolyHighResolution
Affx-953081885	AX-323734485	LG1	1047663	NoMinorHom
Affx-953081886	AX-323734486	LG1	1048646	PolyHighResolution
Affx-562409698	AX-290616580	LG1	1049673	PolyHighResolution
Affx-562409709	AX-290616597	LG1	1050742	NoMinorHom
Affx-562409713	AX-289175466	LG1	1051291	PolyHighResolution
Affx-562409719	AX-290616614	LG1	1052628	OTV
Affx-562409723	AX-289175481	LG1	1053081	PolyHighResolution
Affx-562409730	AX-290616630	LG1	1054049	PolyHighResolution
Affx-953081891	AX-323739509	LG1	1054174	PolyHighResolution
Affx-562409735	AX-290616641	LG1	1054656	NoMinorHom
Affx-562409736	AX-289175504	LG1	1054703	PolyHighResolution
Affx-562409750	AX-290616661	LG1	1055689	PolyHighResolution
Affx-562409755	AX-290616669	LG1	1056525	PolyHighResolution
Affx-562409763	AX-290616685	LG1	1061417	PolyHighResolution
Affx-562409764	AX-290616687	LG1	1061581	NoMinorHom
Affx-953081892	AX-323739511	LG1	1061763	PolyHighResolution
Affx-562409771	AX-290616692	LG1	1062424	Other
Affx-562409785	AX-289175567	LG1	1063805	PolyHighResolution
Affx-562409794	AX-289175581	LG1	1065031	PolyHighResolution
Affx-562409803	AX-290616741	LG1	1065671	NoMinorHom
Affx-562409804	AX-289175597	LG1	1065845	PolyHighResolution
Affx-562409816	AX-290616762	LG1	1066565	NoMinorHom
Affx-562409817	AX-290616764	LG1	1066680	PolyHighResolution
Affx-562409821	AX-289175621	LG1	1067025	NoMinorHom
Affx-562409823	AX-290616773	LG1	1068162	NoMinorHom
Affx-562409826	AX-289175629	LG1	1068598	PolyHighResolution
Affx-562409827	AX-290616779	LG1	1068804	NoMinorHom
Affx-562409835	AX-290616795	LG1	1069942	PolyHighResolution
Affx-953081895	AX-323739517	LG1	1069987	PolyHighResolution
Affx-562409837	AX-289175649	LG1	1070407	PolyHighResolution
Affx-562409847	AX-290616812	LG1	1072036	NoMinorHom
Affx-562409865	AX-289175684	LG1	1073521	PolyHighResolution
Affx-562409874	AX-289175697	LG1	1075024	NoMinorHom
Affx-562409880	AX-290616865	LG1	1076463	PolyHighResolution
Affx-953081897	AX-323734495	LG1	1076682	PolyHighResolution
Affx-562409886	AX-290616875	LG1	1077045	PolyHighResolution
Affx-562409891	AX-289175728	LG1	1078061	NoMinorHom
Affx-953081898	AX-323734496	LG1	1079010	PolyHighResolution
Affx-562409911	AX-289175758	LG1	1079818	NoMinorHom
Affx-953081899	AX-323734497	LG1	1080175	PolyHighResolution
Affx-562409920	AX-290616932	LG1	1081821	NoMinorHom
Affx-960835984	AX-337342304	LG1	1085345	MonoHighResolution
Affx-562409926	AX-290616943	LG1	1089291	PolyHighResolution
Affx-953081900	AX-323734498	LG1	1089541	PolyHighResolution
Affx-562409937	AX-290616964	LG1	1091891	NoMinorHom
Affx-562409938	AX-289175806	LG1	1092595	CallRateBelowThreshold
Affx-953081901	AX-323739527	LG1	1092866	PolyHighResolution
Affx-953081902	AX-323739529	LG1	1093900	PolyHighResolution
Affx-953081903	AX-323734501	LG1	1094782	PolyHighResolution
Affx-953081904	AX-323734502	LG1	1095734	PolyHighResolution
Affx-562409943	AX-289175816	LG1	1096369	NoMinorHom
Affx-562409954	AX-290616993	LG1	1097686	PolyHighResolution
Affx-953081905	AX-323739535	LG1	1098378	PolyHighResolution
Affx-562409961	AX-289175842	LG1	1099308	NoMinorHom
Affx-562409966	AX-290617019	LG1	1100525	PolyHighResolution
Affx-562409979	AX-289175870	LG1	1101907	PolyHighResolution
Affx-953081908	AX-323739540	LG1	1105093	PolyHighResolution
Affx-562409993	AX-290617062	LG1	1106375	PolyHighResolution
Affx-562410001	AX-290617076	LG1	1107571	PolyHighResolution
Affx-562410012	AX-289175919	LG1	1108572	PolyHighResolution
Affx-562410016	AX-290617099	LG1	1108949	PolyHighResolution
Affx-562410025	AX-289175941	LG1	1112233	NoMinorHom
Affx-562410030	AX-290617123	LG1	1113259	PolyHighResolution
Affx-562410039	AX-289175965	LG1	1114666	PolyHighResolution
Affx-562410048	AX-289175980	LG1	1115228	PolyHighResolution
Affx-562410057	AX-289175996	LG1	1116891	NoMinorHom
Affx-562410065	AX-289176010	LG1	1118079	PolyHighResolution
Affx-562410068	AX-290617186	LG1	1118903	PolyHighResolution
Affx-953081911	AX-323734507	LG1	1119359	PolyHighResolution
Affx-953081912	AX-323734508	LG1	1120517	NoMinorHom
Affx-562410088	AX-289176047	LG1	1122378	NoMinorHom
Affx-562410096	AX-289176063	LG1	1123442	PolyHighResolution
Affx-562410105	AX-289176080	LG1	1124543	PolyHighResolution
Affx-562410113	AX-290617270	LG1	1125279	PolyHighResolution
Affx-562410118	AX-289176095	LG1	1126294	PolyHighResolution
Affx-953081913	AX-323739550	LG1	1127290	PolyHighResolution
Affx-562410134	AX-290617306	LG1	1128518	CallRateBelowThreshold
Affx-562410147	AX-289176141	LG1	1129554	PolyHighResolution
Affx-953081915	AX-323734510	LG1	1130380	PolyHighResolution
Affx-953081916	AX-323734511	LG1	1132093	PolyHighResolution
Affx-562410159	AX-290617349	LG1	1132342	PolyHighResolution
Affx-562410164	AX-290617357	LG1	1133850	NoMinorHom
Affx-953081917	AX-323734512	LG1	1134588	PolyHighResolution
Affx-562410172	AX-290617369	LG1	1135363	NoMinorHom
Affx-562410177	AX-290617378	LG1	1136310	PolyHighResolution
Affx-953081919	AX-323734514	LG1	1136720	PolyHighResolution
Affx-562410185	AX-289176203	LG1	1137519	PolyHighResolution
Affx-562410196	AX-290617407	LG1	1138778	PolyHighResolution
Affx-562410204	AX-290617419	LG1	1139756	MonoHighResolution
Affx-953081921	AX-323739563	LG1	1140887	NoMinorHom
Affx-562410215	AX-289176247	LG1	1141994	Other
Affx-562410221	AX-289176257	LG1	1143102	PolyHighResolution
Affx-562410239	AX-290617469	LG1	1145130	PolyHighResolution
Affx-562410246	AX-289176291	LG1	1146035	NoMinorHom
Affx-562410252	AX-290617486	LG1	1147258	PolyHighResolution
Affx-562410258	AX-290617497	LG1	1148116	NoMinorHom
Affx-953081924	AX-323739568	LG1	1149540	PolyHighResolution
Affx-562410266	AX-289176321	LG1	1149991	PolyHighResolution
Affx-562410280	AX-290617528	LG1	1151250	PolyHighResolution
Affx-562410283	AX-290617534	LG1	1151397	NoMinorHom
Affx-562410286	AX-289176349	LG1	1151537	PolyHighResolution
Affx-562410287	AX-289176351	LG1	1151573	NoMinorHom
Affx-562410301	AX-289176370	LG1	1153084	CallRateBelowThreshold
Affx-562410319	AX-289176392	LG1	1155329	PolyHighResolution
Affx-953081926	AX-323739572	LG1	1155648	PolyHighResolution
Affx-562410322	AX-290617589	LG1	1156607	NoMinorHom
Affx-562410328	AX-290617599	LG1	1157575	NoMinorHom
Affx-953081927	AX-323734522	LG1	1158038	PolyHighResolution
Affx-953081928	AX-323734523	LG1	1159360	PolyHighResolution
Affx-562410338	AX-290617617	LG1	1159414	NoMinorHom
Affx-562410340	AX-289176426	LG1	1159470	Other
Affx-562410361	AX-289176456	LG1	1162714	MonoHighResolution
Affx-562410380	AX-290617680	LG1	1164599	PolyHighResolution
Affx-953081931	AX-323734525	LG1	1165729	PolyHighResolution
Affx-562410392	AX-289176506	LG1	1165931	NoMinorHom
Affx-953081932	AX-323739580	LG1	1166823	CallRateBelowThreshold
Affx-953081933	AX-323739582	LG1	1167288	PolyHighResolution
Affx-562410406	AX-289176531	LG1	1168283	PolyHighResolution
Affx-562410419	AX-290617736	LG1	1169662	CallRateBelowThreshold
Affx-953081935	AX-323734528	LG1	1170180	CallRateBelowThreshold
Affx-562410425	AX-289176556	LG1	1170571	PolyHighResolution
Affx-562410428	AX-289176562	LG1	1171526	PolyHighResolution
Affx-953081937	AX-323734530	LG1	1172612	PolyHighResolution
Affx-562410442	AX-290617773	LG1	1173998	MonoHighResolution
Affx-562410452	AX-289176595	LG1	1174673	OTV
Affx-562410456	AX-290617793	LG1	1175214	CallRateBelowThreshold
Affx-953081939	AX-323739593	LG1	1177082	NoMinorHom
Affx-562410461	AX-290617802	LG1	1177691	CallRateBelowThreshold
Affx-562410467	AX-289176619	LG1	1178498	CallRateBelowThreshold
Affx-953081943	AX-323734536	LG1	1180108	MonoHighResolution
Affx-960835992	AX-337342311	LG1	1182094	MonoHighResolution
Affx-960835993	AX-337342312	LG1	1186198	MonoHighResolution
Affx-960835994	AX-337342313	LG1	1187928	NoMinorHom
Affx-960835995	AX-337342314	LG1	1189145	MonoHighResolution
Affx-960835996	AX-337342315	LG1	1190533	Other
Affx-960835997	AX-337342316	LG1	1194858	MonoHighResolution
Affx-960835998	AX-337389367	LG1	1195761	NoMinorHom
Affx-960835999	AX-337342318	LG1	1196538	MonoHighResolution
Affx-960880648	AX-337385323	LG1	1198113	MonoHighResolution
Affx-562410474	AX-290617823	LG1	1206450	Other
Affx-953081944	AX-323734537	LG1	1210959	PolyHighResolution
Affx-953081945	AX-323734538	LG1	1211201	PolyHighResolution
Affx-562410496	AX-290617858	LG1	1212194	NoMinorHom
Affx-953081946	AX-323734539	LG1	1213425	MonoHighResolution
Affx-562410505	AX-289176670	LG1	1214088	CallRateBelowThreshold
Affx-562410533	AX-289176709	LG1	1219811	MonoHighResolution
Affx-562410542	AX-289176720	LG1	1220595	PolyHighResolution
Affx-562410547	AX-289176728	LG1	1221614	PolyHighResolution
Affx-562410561	AX-290617942	LG1	1222658	Other
Affx-953081952	AX-323734545	LG1	1225131	NoMinorHom
Affx-562410585	AX-290617982	LG1	1226816	NoMinorHom
Affx-953081954	AX-323739621	LG1	1229709	PolyHighResolution
Affx-562410613	AX-289176823	LG1	1230237	PolyHighResolution
Affx-562410630	AX-289176852	LG1	1231861	NoMinorHom
Affx-953081956	AX-323739623	LG1	1232637	PolyHighResolution
Affx-953081958	AX-323739625	LG1	1233211	PolyHighResolution
Affx-953081959	AX-323739627	LG1	1233876	PolyHighResolution
Affx-562410653	AX-289176885	LG1	1235904	NoMinorHom
Affx-562410663	AX-289176901	LG1	1237382	CallRateBelowThreshold
Affx-562410673	AX-290618122	LG1	1238432	PolyHighResolution
Affx-953081132	AX-323738417	LG1	1239470	PolyHighResolution
Affx-562410693	AX-290618155	LG1	1240204	PolyHighResolution
Affx-562410696	AX-289176953	LG1	1240609	PolyHighResolution
Affx-562410705	AX-289176968	LG1	1242051	PolyHighResolution
Affx-562410715	AX-289176979	LG1	1243204	MonoHighResolution
Affx-562410729	AX-289177000	LG1	1244537	PolyHighResolution
Affx-562410732	AX-290618213	LG1	1245792	PolyHighResolution
Affx-562410738	AX-289177014	LG1	1246531	NoMinorHom
Affx-953081964	AX-323739635	LG1	1247312	PolyHighResolution
Affx-953081965	AX-323739637	LG1	1248225	PolyHighResolution
Affx-562410756	AX-289177037	LG1	1252598	Other
Affx-953081966	AX-323739639	LG1	1256129	PolyHighResolution
Affx-953081967	AX-323734561	LG1	1256691	PolyHighResolution
Affx-562410770	AX-289177056	LG1	1257306	PolyHighResolution
Affx-562410773	AX-286988005	LG1	1257597	CallRateBelowThreshold
Affx-562410786	AX-290618287	LG1	1259079	PolyHighResolution
Affx-953081968	AX-323734562	LG1	1259892	PolyHighResolution
Affx-562410806	AX-290618320	LG1	1260794	PolyHighResolution
Affx-562410817	AX-290618333	LG1	1263936	PolyHighResolution
Affx-953081969	AX-323739642	LG1	1264952	PolyHighResolution
Affx-562410820	AX-290618339	LG1	1265267	NoMinorHom
Affx-953081970	AX-323739644	LG1	1265565	NoMinorHom
Affx-562410833	AX-290618362	LG1	1266965	PolyHighResolution
Affx-953081972	AX-323734565	LG1	1267873	NoMinorHom
Affx-562410842	AX-289177160	LG1	1269527	NoMinorHom
Affx-562410847	AX-290618384	LG1	1270323	NoMinorHom
Affx-562410884	AX-290618446	LG1	1276388	NoMinorHom
Affx-562410893	AX-289177234	LG1	1277369	PolyHighResolution
Affx-562410899	AX-290618467	LG1	1278233	PolyHighResolution
Affx-953081974	AX-323734567	LG1	1279607	PolyHighResolution
Affx-953081975	AX-323734568	LG1	1280511	CallRateBelowThreshold
Affx-562410921	AX-289177276	LG1	1281372	NoMinorHom
Affx-953081977	AX-323734570	LG1	1282413	PolyHighResolution
Affx-953081979	AX-323739656	LG1	1283157	PolyHighResolution
Affx-953081983	AX-323739663	LG1	1284709	MonoHighResolution
Affx-953081984	AX-323739665	LG1	1285008	MonoHighResolution
Affx-562410947	AX-290618543	LG1	1289264	PolyHighResolution
Affx-562410954	AX-290618553	LG1	1290324	NoMinorHom
Affx-562410958	AX-290618560	LG1	1291534	PolyHighResolution
Affx-562410960	AX-289177327	LG1	1292211	PolyHighResolution
Affx-953081987	AX-323734577	LG1	1293633	NoMinorHom
Affx-562410973	AX-289177350	LG1	1294499	MonoHighResolution
Affx-562410990	AX-289177375	LG1	1295413	Other
Affx-562411003	AX-289177397	LG1	1296702	NoMinorHom
Affx-562411013	AX-289177411	LG1	1297520	NoMinorHom
Affx-562411020	AX-290618656	LG1	1298128	PolyHighResolution
Affx-953081989	AX-323734579	LG1	1299256	PolyHighResolution
Affx-562411026	AX-287931398	LG1	1300634	MonoHighResolution
Affx-562411028	AX-289177435	LG1	1300917	NoMinorHom
Affx-953081990	AX-323734580	LG1	1301278	MonoHighResolution
Affx-953081991	AX-286377448	LG1	1301335	MonoHighResolution
Affx-960836012	AX-337389381	LG1	1303073	NoMinorHom
Affx-562411071	AX-289177491	LG1	1317576	CallRateBelowThreshold
Affx-562411073	AX-289177495	LG1	1317743	PolyHighResolution
Affx-953081993	AX-323734583	LG1	1318933	PolyHighResolution
Affx-562411079	AX-290618746	LG1	1319401	PolyHighResolution
Affx-562411082	AX-289177511	LG1	1319679	PolyHighResolution
Affx-562411093	AX-290618764	LG1	1321399	PolyHighResolution
Affx-953081995	AX-323739681	LG1	1323504	PolyHighResolution
Affx-562411103	AX-289177539	LG1	1323562	NoMinorHom
Affx-562411112	AX-290618795	LG1	1324499	MonoHighResolution
Affx-953081996	AX-323739682	LG1	1325179	PolyHighResolution
Affx-562411126	AX-289177571	LG1	1332833	Other
Affx-562411132	AX-290618825	LG1	1333625	Other
Affx-953082002	AX-323739691	LG1	1335402	PolyHighResolution
Affx-953082004	AX-323739695	LG1	1336874	Other
Affx-562411168	AX-289177637	LG1	1338691	PolyHighResolution
Affx-562411175	AX-289177648	LG1	1339465	NoMinorHom
Affx-953082007	AX-323739701	LG1	1340596	PolyHighResolution
Affx-562411189	AX-289177665	LG1	1341449	Other
Affx-562411198	AX-290618924	LG1	1342348	PolyHighResolution
Affx-953082008	AX-323739703	LG1	1342896	PolyHighResolution
Affx-562411205	AX-290618936	LG1	1343433	NoMinorHom
Affx-562411214	AX-289177698	LG1	1344489	PolyHighResolution
Affx-562411225	AX-289177711	LG1	1346656	MonoHighResolution
Affx-562411241	AX-290618983	LG1	1348396	PolyHighResolution
Affx-953082013	AX-323734599	LG1	1349391	PolyHighResolution
Affx-562411250	AX-289177749	LG1	1351005	PolyHighResolution
Affx-562411262	AX-290619017	LG1	1352090	MonoHighResolution
Affx-562411266	AX-290619025	LG1	1353063	Other
Affx-953082015	AX-323739714	LG1	1353174	PolyHighResolution
Affx-562411275	AX-290619035	LG1	1354184	PolyHighResolution
Affx-562411292	AX-289177806	LG1	1355909	MonoHighResolution
Affx-562411314	AX-290619094	LG1	1358778	PolyHighResolution
Affx-562411322	AX-289177853	LG1	1359659	NoMinorHom
Affx-562411345	AX-290619140	LG1	1362022	PolyHighResolution
Affx-953082020	AX-323734606	LG1	1363773	PolyHighResolution
Affx-562411365	AX-289177915	LG1	1364540	PolyHighResolution
Affx-562411367	AX-290619177	LG1	1365427	NoMinorHom
Affx-562411370	AX-290619183	LG1	1365634	PolyHighResolution
Affx-562411383	AX-290619203	LG1	1368032	NoMinorHom
Affx-562411387	AX-289177949	LG1	1371196	NoMinorHom
Affx-562411392	AX-290619217	LG1	1372507	PolyHighResolution
Affx-562411396	AX-289177961	LG1	1373154	PolyHighResolution
Affx-953082023	AX-323734609	LG1	1373679	NoMinorHom
Affx-562411406	AX-290619245	LG1	1374921	PolyHighResolution
Affx-953082025	AX-323734611	LG1	1375898	OTV
Affx-562411416	AX-289177994	LG1	1376650	PolyHighResolution
Affx-562411424	AX-289178006	LG1	1377293	PolyHighResolution
Affx-562411434	AX-290619291	LG1	1378476	Other
Affx-562411436	AX-289178025	LG1	1379152	PolyHighResolution
Affx-953082026	AX-323734612	LG1	1380147	MonoHighResolution
Affx-953082027	AX-323734613	LG1	1381488	PolyHighResolution
Affx-562411448	AX-289178046	LG1	1381594	PolyHighResolution
Affx-562411458	AX-289178062	LG1	1382969	PolyHighResolution
Affx-953082029	AX-323739737	LG1	1383795	PolyHighResolution
Affx-953082030	AX-323734615	LG1	1386735	PolyHighResolution
Affx-953082031	AX-323739741	LG1	1386873	PolyHighResolution
Affx-562411483	AX-290619379	LG1	1387430	NoMinorHom
Affx-562411484	AX-290619381	LG1	1387518	PolyHighResolution
Affx-562411495	AX-289178119	LG1	1388663	PolyHighResolution
Affx-562411500	AX-289178126	LG1	1390332	NoMinorHom
Affx-562411515	AX-289178144	LG1	1391238	NoMinorHom
Affx-562411517	AX-289178147	LG1	1391662	PolyHighResolution
Affx-562411525	AX-289178160	LG1	1393549	PolyHighResolution
Affx-953082033	AX-323734618	LG1	1394238	PolyHighResolution
Affx-953082034	AX-323734619	LG1	1395759	PolyHighResolution
Affx-953082035	AX-323739748	LG1	1396597	Other
Affx-562411554	AX-290619491	LG1	1401895	NoMinorHom
Affx-562411562	AX-290619504	LG1	1403286	NoMinorHom
Affx-562411585	AX-290619542	LG1	1406507	Other
Affx-953082037	AX-323734622	LG1	1407769	PolyHighResolution
Affx-562411598	AX-290619562	LG1	1408199	PolyHighResolution
Affx-562411604	AX-289178280	LG1	1409085	PolyHighResolution
Affx-562411606	AX-290619575	LG1	1409411	PolyHighResolution
Affx-562411609	AX-290619579	LG1	1410088	Other
Affx-562411614	AX-290619587	LG1	1411432	Other
Affx-562411623	AX-289178308	LG1	1412017	NoMinorHom
Affx-562411630	AX-290619613	LG1	1413163	NoMinorHom
Affx-562411637	AX-290619627	LG1	1414242	CallRateBelowThreshold
Affx-562411647	AX-290619640	LG1	1415710	PolyHighResolution
Affx-953082039	AX-323739753	LG1	1416173	NoMinorHom
Affx-562411656	AX-289178358	LG1	1417598	PolyHighResolution
Affx-562411665	AX-289178371	LG1	1418389	PolyHighResolution
Affx-562411672	AX-290619680	LG1	1419083	PolyHighResolution
Affx-562411677	AX-290619690	LG1	1420222	CallRateBelowThreshold
Affx-953082040	AX-323739754	LG1	1421341	PolyHighResolution
Affx-562411688	AX-290619711	LG1	1421676	PolyHighResolution
Affx-562411693	AX-289178415	LG1	1422029	MonoHighResolution
Affx-953082041	AX-323739756	LG1	1423144	PolyHighResolution
Affx-562411711	AX-290619743	LG1	1428854	PolyHighResolution
Affx-953082044	AX-323734629	LG1	1431008	PolyHighResolution
Affx-953082045	AX-323739763	LG1	1431716	NoMinorHom
Affx-562411726	AX-289178464	LG1	1432131	PolyHighResolution
Affx-562411744	AX-289178496	LG1	1434293	PolyHighResolution
Affx-953082046	AX-323734631	LG1	1435468	NoMinorHom
Affx-562411757	AX-290619821	LG1	1436034	PolyHighResolution
Affx-953082047	AX-323734632	LG1	1437958	PolyHighResolution
Affx-562411774	AX-290619847	LG1	1438552	PolyHighResolution
Affx-562411782	AX-289178558	LG1	1439852	PolyHighResolution
Affx-562411785	AX-289178562	LG1	1440276	PolyHighResolution
Affx-562411794	AX-289178572	LG1	1440879	Other
Affx-562411797	AX-290619883	LG1	1441382	PolyHighResolution
Affx-562411805	AX-289178586	LG1	1442271	PolyHighResolution
Affx-953082048	AX-323734633	LG1	1443277	Other
Affx-562411828	AX-290619927	LG1	1444630	Other
Affx-562411836	AX-289178626	LG1	1445523	Other
Affx-562411842	AX-289178637	LG1	1446936	NoMinorHom
Affx-562411852	AX-290619965	LG1	1447886	CallRateBelowThreshold
Affx-953082050	AX-323739770	LG1	1448551	Other
Affx-562411873	AX-290619991	LG1	1449817	Other
Affx-562411879	AX-290620000	LG1	1450448	MonoHighResolution
Affx-953082051	AX-323739771	LG1	1450976	NoMinorHom
Affx-953082052	AX-323734636	LG1	1455194	Other
Affx-562411892	AX-290620019	LG1	1456339	PolyHighResolution
Affx-562411895	AX-290620023	LG1	1456465	PolyHighResolution
Affx-953082053	AX-323734637	LG1	1457071	Other
Affx-953082054	AX-323739776	LG1	1465615	MonoHighResolution
Affx-953082055	AX-323734639	LG1	1466786	MonoHighResolution
Affx-953082056	AX-323739780	LG1	1466877	CallRateBelowThreshold
Affx-562411919	AX-290620058	LG1	1468952	Other
Affx-953082057	AX-323739782	LG1	1469056	NoMinorHom
Affx-953082058	AX-323734641	LG1	1469561	CallRateBelowThreshold
Affx-562411924	AX-289178752	LG1	1470418	OTV
Affx-953082059	AX-323739786	LG1	1471794	CallRateBelowThreshold
Affx-562411936	AX-289178765	LG1	1472441	MonoHighResolution
Affx-562411941	AX-289178771	LG1	1473879	MonoHighResolution
Affx-562411944	AX-290620093	LG1	1474943	NoMinorHom
Affx-562411947	AX-289178783	LG1	1475631	PolyHighResolution
Affx-953082062	AX-323734644	LG1	1476297	Other
Affx-953082063	AX-323734645	LG1	1477367	Other
Affx-953082064	AX-323734646	LG1	1478740	MonoHighResolution
Affx-562411965	AX-289178803	LG1	1480649	PolyHighResolution
Affx-953082066	AX-323739797	LG1	1481940	PolyHighResolution
Affx-562411988	AX-289178827	LG1	1482971	CallRateBelowThreshold
Affx-953082067	AX-323734649	LG1	1483591	PolyHighResolution
Affx-562412009	AX-289178857	LG1	1485738	Other
Affx-953082068	AX-323734650	LG1	1486459	NoMinorHom
Affx-562412022	AX-290620205	LG1	1488880	PolyHighResolution
Affx-562412030	AX-289178890	LG1	1489529	Other
Affx-562412036	AX-290620230	LG1	1492617	PolyHighResolution
Affx-562412041	AX-290620238	LG1	1493422	PolyHighResolution
Affx-953082069	AX-323739802	LG1	1494274	PolyHighResolution
Affx-562412052	AX-290620256	LG1	1496799	Other
Affx-562412078	AX-290620292	LG1	1500491	NoMinorHom
Affx-953082070	AX-323739804	LG1	1502553	PolyHighResolution
Affx-562412090	AX-289178974	LG1	1503115	NoMinorHom
Affx-562412098	AX-290620324	LG1	1504144	PolyHighResolution
Affx-953082071	AX-323739806	LG1	1504384	CallRateBelowThreshold
Affx-953082072	AX-323739808	LG1	1506470	NoMinorHom
Affx-562412128	AX-290620371	LG1	1507546	PolyHighResolution
Affx-562412139	AX-290620388	LG1	1508909	MonoHighResolution
Affx-562412146	AX-290620398	LG1	1509717	NoMinorHom
Affx-953082073	AX-323734652	LG1	1510386	NoMinorHom
Affx-953082074	AX-323734653	LG1	1510984	CallRateBelowThreshold
Affx-562412162	AX-290620422	LG1	1511488	NoMinorHom
Affx-953082075	AX-323734654	LG1	1512126	Other
Affx-953082077	AX-323739820	LG1	1513913	NoMinorHom
Affx-562412185	AX-289179099	LG1	1523712	NoMinorHom
Affx-562412203	AX-289179125	LG1	1525751	PolyHighResolution
Affx-562412211	AX-290620496	LG1	1526783	NoMinorHom
Affx-953082079	AX-323734657	LG1	1526903	PolyHighResolution
Affx-562412231	AX-290620533	LG1	1530647	NoMinorHom
Affx-953082080	AX-323739823	LG1	1531607	PolyHighResolution
Affx-562412260	AX-290620567	LG1	1532780	PolyHighResolution
Affx-562412269	AX-289179216	LG1	1533999	PolyHighResolution
Affx-562412277	AX-289179226	LG1	1534771	PolyHighResolution
Affx-562412287	AX-289179237	LG1	1535366	PolyHighResolution
Affx-953082083	AX-323739829	LG1	1537473	CallRateBelowThreshold
Affx-562412303	AX-290620631	LG1	1538103	NoMinorHom
Affx-562412313	AX-289179272	LG1	1539168	PolyHighResolution
Affx-562412321	AX-289179284	LG1	1540027	NoMinorHom
Affx-562412326	AX-290620667	LG1	1541900	PolyHighResolution
Affx-562412335	AX-289179307	LG1	1543599	PolyHighResolution
Affx-562412340	AX-289179315	LG1	1544374	NoMinorHom
Affx-562412350	AX-290620706	LG1	1545568	NoMinorHom
Affx-562412358	AX-289179340	LG1	1546715	NoMinorHom
Affx-562412365	AX-290620730	LG1	1547806	NoMinorHom
Affx-562412367	AX-290620734	LG1	1548598	PolyHighResolution
Affx-562412380	AX-289179379	LG1	1550775	PolyHighResolution
Affx-562412399	AX-290620786	LG1	1552968	NoMinorHom
Affx-562412407	AX-290620799	LG1	1553861	NoMinorHom
Affx-953081133	AX-323734079	LG1	1554235	PolyHighResolution
Affx-562412423	AX-290620824	LG1	1555459	NoMinorHom
Affx-953082085	AX-323739833	LG1	1557818	PolyHighResolution
Affx-562412436	AX-290620850	LG1	1558917	NoMinorHom
Affx-562412443	AX-289179478	LG1	1560503	NoMinorHom
Affx-953082087	AX-323739837	LG1	1561414	PolyHighResolution
Affx-562412454	AX-290620878	LG1	1562451	NoMinorHom
Affx-953082090	AX-323734665	LG1	1565668	PolyHighResolution
Affx-953082091	AX-323734666	LG1	1566249	PolyHighResolution
Affx-562412478	AX-289179533	LG1	1566935	NoMinorHom
Affx-562412483	AX-290620928	LG1	1567636	PolyHighResolution
Affx-953082092	AX-323734667	LG1	1568112	Other
Affx-562412501	AX-289179563	LG1	1569613	CallRateBelowThreshold
Affx-953082093	AX-323734668	LG1	1572346	Other
Affx-562412526	AX-290620991	LG1	1573564	NoMinorHom
Affx-562412540	AX-289179620	LG1	1576393	PolyHighResolution
Affx-562412553	AX-289179637	LG1	1577479	PolyHighResolution
Affx-562412557	AX-289179642	LG1	1578148	PolyHighResolution
Affx-562412566	AX-290621056	LG1	1579180	NoMinorHom
Affx-562412569	AX-290621062	LG1	1579627	NoMinorHom
Affx-953082095	AX-323734670	LG1	1580791	MonoHighResolution
Affx-953082096	AX-323739851	LG1	1581607	PolyHighResolution
Affx-562412589	AX-289179687	LG1	1582525	NoMinorHom
Affx-953082098	AX-323739855	LG1	1583812	PolyHighResolution
Affx-562412606	AX-289179705	LG1	1585106	PolyHighResolution
Affx-562412620	AX-290621137	LG1	1586445	NoMinorHom
Affx-562412631	AX-290621152	LG1	1587393	NoMinorHom
Affx-562412643	AX-290621170	LG1	1588294	NoMinorHom
Affx-953082099	AX-323734674	LG1	1589575	PolyHighResolution
Affx-562412667	AX-289179781	LG1	1591348	PolyHighResolution
Affx-953082100	AX-323739856	LG1	1592616	PolyHighResolution
Affx-562412682	AX-290621231	LG1	1593734	PolyHighResolution
Affx-562412690	AX-289179811	LG1	1594565	PolyHighResolution
Affx-562412702	AX-290621261	LG1	1595648	PolyHighResolution
Affx-562412708	AX-289179836	LG1	1596473	PolyHighResolution
Affx-562412717	AX-290621285	LG1	1597353	MonoHighResolution
Affx-562412725	AX-290621300	LG1	1598120	PolyHighResolution
Affx-953082101	AX-323739858	LG1	1599165	PolyHighResolution
Affx-562412737	AX-289179882	LG1	1599636	PolyHighResolution
Affx-562412750	AX-289179902	LG1	1601551	Other
Affx-562412760	AX-290621353	LG1	1603009	PolyHighResolution
Affx-953082102	AX-323734677	LG1	1603207	PolyHighResolution
Affx-562412773	AX-290621371	LG1	1605123	PolyHighResolution
Affx-562412774	AX-289179931	LG1	1605318	PolyHighResolution
Affx-562412781	AX-290621385	LG1	1605901	PolyHighResolution
Affx-562412793	AX-289179959	LG1	1606946	NoMinorHom
Affx-562412794	AX-290621404	LG1	1607023	NoMinorHom
Affx-953082103	AX-323739862	LG1	1609223	NoMinorHom
Affx-562412832	AX-290621460	LG1	1611395	PolyHighResolution
Affx-953082105	AX-323734680	LG1	1612462	PolyHighResolution
Affx-562412869	AX-289180068	LG1	1617086	MonoHighResolution
Affx-953082107	AX-323734682	LG1	1617684	PolyHighResolution
Affx-562412894	AX-289180102	LG1	1619968	PolyHighResolution
Affx-562412896	AX-289180104	LG1	1620025	PolyHighResolution
Affx-953082108	AX-323734683	LG1	1621239	NoMinorHom
Affx-562412917	AX-289180131	LG1	1622392	PolyHighResolution
Affx-562412930	AX-290621608	LG1	1623509	PolyHighResolution
Affx-562412939	AX-289180159	LG1	1624680	PolyHighResolution
Affx-562412953	AX-289180174	LG1	1625557	PolyHighResolution
Affx-562412968	AX-290621671	LG1	1627036	PolyHighResolution
Affx-562412975	AX-290621685	LG1	1628135	PolyHighResolution
Affx-953082110	AX-323734685	LG1	1629025	PolyHighResolution
Affx-562412995	AX-289180240	LG1	1631459	PolyHighResolution
Affx-562412999	AX-290621726	LG1	1632459	PolyHighResolution
Affx-562413013	AX-289180271	LG1	1634299	PolyHighResolution
Affx-562413017	AX-290621755	LG1	1635224	PolyHighResolution
Affx-562413024	AX-289180290	LG1	1636196	NoMinorHom
Affx-562413030	AX-289180299	LG1	1637206	NoMinorHom
Affx-953082111	AX-323739874	LG1	1637464	PolyHighResolution
Affx-562413035	AX-289180306	LG1	1638102	NoMinorHom
Affx-562413044	AX-289180321	LG1	1639635	PolyHighResolution
Affx-562413045	AX-290621801	LG1	1639739	NoMinorHom
Affx-953082112	AX-323739875	LG1	1641369	PolyHighResolution
Affx-562413058	AX-289180343	LG1	1642363	PolyHighResolution
Affx-953082113	AX-323739877	LG1	1643130	PolyHighResolution
Affx-562413070	AX-289180364	LG1	1644796	PolyHighResolution
Affx-562413077	AX-289180376	LG1	1645566	NoMinorHom
Affx-562413090	AX-289180392	LG1	1647495	Other
Affx-562413094	AX-289180399	LG1	1648003	MonoHighResolution
Affx-953082115	AX-323739880	LG1	1649452	Other
Affx-562413116	AX-290621917	LG1	1650195	NoMinorHom
Affx-562413122	AX-289180437	LG1	1650547	Other
Affx-562413134	AX-289180453	LG1	1651360	PolyHighResolution
Affx-562413144	AX-290621956	LG1	1652299	NoMinorHom
Affx-562413148	AX-289180472	LG1	1653123	PolyHighResolution
Affx-562413159	AX-290621984	LG1	1654415	NoMinorHom
Affx-562413178	AX-289180516	LG1	1658915	MonoHighResolution
Affx-562413190	AX-290622023	LG1	1660118	PolyHighResolution
Affx-562413197	AX-289180545	LG1	1661556	PolyHighResolution
Affx-562413207	AX-289180561	LG1	1662429	PolyHighResolution
Affx-562413213	AX-290622067	LG1	1663298	PolyHighResolution
Affx-562413220	AX-289180581	LG1	1664318	PolyHighResolution
Affx-562413225	AX-290622089	LG1	1665367	PolyHighResolution
Affx-562413238	AX-289180612	LG1	1666427	NoMinorHom
Affx-562413247	AX-289180626	LG1	1667507	PolyHighResolution
Affx-562413255	AX-290622137	LG1	1668844	NoMinorHom
Affx-562413259	AX-289180644	LG1	1669562	CallRateBelowThreshold
Affx-953082119	AX-323739886	LG1	1670387	PolyHighResolution
Affx-953082120	AX-323734693	LG1	1670630	PolyHighResolution
Affx-953082121	AX-323739889	LG1	1670832	PolyHighResolution
Affx-562413279	AX-290622179	LG1	1673497	PolyHighResolution
Affx-562413292	AX-290622201	LG1	1675677	PolyHighResolution
Affx-562413297	AX-290622211	LG1	1676297	PolyHighResolution
Affx-562413299	AX-290622215	LG1	1677191	PolyHighResolution
Affx-562413311	AX-289180734	LG1	1678113	MonoHighResolution
Affx-953082123	AX-323734696	LG1	1679205	Other
Affx-562413337	AX-290622274	LG1	1680446	PolyHighResolution
Affx-562413352	AX-290622300	LG1	1682346	NoMinorHom
Affx-562413356	AX-289180797	LG1	1683643	Other
Affx-562413359	AX-290622311	LG1	1684140	PolyHighResolution
Affx-562413366	AX-289180813	LG1	1685418	PolyHighResolution
Affx-562413370	AX-289180818	LG1	1685808	Other
Affx-562413378	AX-290622340	LG1	1687166	CallRateBelowThreshold
Affx-562413399	AX-289180857	LG1	1689706	PolyHighResolution
Affx-562413408	AX-289180870	LG1	1690949	PolyHighResolution
Affx-562413411	AX-290622387	LG1	1691772	PolyHighResolution
Affx-953082127	AX-323734699	LG1	1692910	PolyHighResolution
Affx-562413423	AX-289180888	LG1	1693772	PolyHighResolution
Affx-562413433	AX-290622419	LG1	1695157	PolyHighResolution
Affx-562413440	AX-289180916	LG1	1696011	PolyHighResolution
Affx-562413450	AX-290622440	LG1	1697827	PolyHighResolution
Affx-562413457	AX-290622448	LG1	1698425	PolyHighResolution
Affx-562413470	AX-290622466	LG1	1700826	PolyHighResolution
Affx-953082129	AX-323739902	LG1	1701615	PolyHighResolution
Affx-562413479	AX-290622482	LG1	1702269	PolyHighResolution
Affx-562413492	AX-289180985	LG1	1703674	PolyHighResolution
Affx-562413497	AX-290622506	LG1	1704970	NoMinorHom
Affx-562413505	AX-289181007	LG1	1705851	PolyHighResolution
Affx-562413510	AX-290622527	LG1	1706184	PolyHighResolution
Affx-562413538	AX-289181048	LG1	1709820	MonoHighResolution
Affx-953082130	AX-323734702	LG1	1710219	NoMinorHom
Affx-953082131	AX-323739905	LG1	1712189	PolyHighResolution
Affx-562413560	AX-289181077	LG1	1713513	PolyHighResolution
Affx-953082133	AX-323739907	LG1	1714136	NoMinorHom
Affx-562413575	AX-290622626	LG1	1715461	CallRateBelowThreshold
Affx-953082135	AX-323734707	LG1	1716408	PolyHighResolution
Affx-562413586	AX-290622644	LG1	1716690	Other
Affx-562413590	AX-290622652	LG1	1717291	PolyHighResolution
Affx-562413615	AX-289181156	LG1	1718989	Other
Affx-953082136	AX-323734708	LG1	1721448	PolyHighResolution
Affx-562413626	AX-289181171	LG1	1722214	NoMinorHom
Affx-562413637	AX-290622718	LG1	1723678	PolyHighResolution
Affx-562413647	AX-289181199	LG1	1724509	NoMinorHom
Affx-562413667	AX-289181229	LG1	1730061	MonoHighResolution
Affx-562413673	AX-290622766	LG1	1731354	NoMinorHom
Affx-562413681	AX-290622780	LG1	1733181	PolyHighResolution
Affx-562413692	AX-289181267	LG1	1734561	PolyHighResolution
Affx-562413697	AX-290622805	LG1	1735285	CallRateBelowThreshold
Affx-562413706	AX-289181287	LG1	1736585	PolyHighResolution
Affx-562413715	AX-289181302	LG1	1737606	PolyHighResolution
Affx-562413721	AX-290622844	LG1	1738875	PolyHighResolution
Affx-562413725	AX-290622852	LG1	1739820	MonoHighResolution
Affx-953082139	AX-323734711	LG1	1740005	PolyHighResolution
Affx-953082141	AX-323739921	LG1	1741009	PolyHighResolution
Affx-562413734	AX-289181332	LG1	1741909	PolyHighResolution
Affx-562413738	AX-289181340	LG1	1742694	PolyHighResolution
Affx-562413741	AX-289181345	LG1	1743026	NoMinorHom
Affx-562413746	AX-289181351	LG1	1744214	NoMinorHom
Affx-953082142	AX-323739924	LG1	1746972	NoMinorHom
Affx-953082143	AX-323739926	LG1	1747267	NoMinorHom
Affx-953082144	AX-323734715	LG1	1748106	MonoHighResolution
Affx-562413766	AX-290622913	LG1	1749005	NoMinorHom
Affx-562413771	AX-289181388	LG1	1750283	PolyHighResolution
Affx-953082146	AX-323739929	LG1	1751294	PolyHighResolution
Affx-953082147	AX-323739932	LG1	1752643	PolyHighResolution
Affx-953082149	AX-323739938	LG1	1753192	CallRateBelowThreshold
Affx-562413795	AX-289181430	LG1	1754552	PolyHighResolution
Affx-562413678	AX-290622774	LG1	1756617	Other
Affx-953082150	AX-323734719	LG1	1757607	PolyHighResolution
Affx-562413827	AX-289181477	LG1	1759360	PolyHighResolution
Affx-953082152	AX-323739944	LG1	1760620	PolyHighResolution
Affx-562413835	AX-289181487	LG1	1760886	PolyHighResolution
Affx-953082153	AX-323734722	LG1	1761656	PolyHighResolution
Affx-562413849	AX-290623045	LG1	1763689	PolyHighResolution
Affx-953082154	AX-323739945	LG1	1764059	MonoHighResolution
Affx-562413859	AX-290623064	LG1	1765324	MonoHighResolution
Affx-953082160	AX-323739957	LG1	1766429	PolyHighResolution
Affx-562413872	AX-290623082	LG1	1767235	MonoHighResolution
Affx-953082162	AX-323734729	LG1	1768991	PolyHighResolution
Affx-562413886	AX-289181562	LG1	1770751	NoMinorHom
Affx-562413888	AX-290623108	LG1	1770985	NoMinorHom
Affx-562413902	AX-290623125	LG1	1773421	Other
Affx-562413912	AX-289181589	LG1	1774022	PolyHighResolution
Affx-562413923	AX-290623153	LG1	1775134	PolyHighResolution
Affx-953082164	AX-323734731	LG1	1776215	CallRateBelowThreshold
Affx-562413944	AX-290623187	LG1	1778594	PolyHighResolution
Affx-562413946	AX-290623191	LG1	1779253	NoMinorHom
Affx-953082166	AX-323734733	LG1	1779825	PolyHighResolution
Affx-562413951	AX-289181656	LG1	1780233	PolyHighResolution
Affx-562413967	AX-289181678	LG1	1782194	PolyHighResolution
Affx-562413973	AX-289181688	LG1	1783044	PolyHighResolution
Affx-562413979	AX-289181697	LG1	1784697	NoMinorHom
Affx-562413980	AX-289181699	LG1	1784753	PolyHighResolution
Affx-562413990	AX-290623262	LG1	1786150	NoMinorHom
Affx-562413994	AX-289181720	LG1	1786376	PolyHighResolution
Affx-562414003	AX-289181733	LG1	1787335	PolyHighResolution
Affx-562414013	AX-290623302	LG1	1789547	PolyHighResolution
Affx-953082168	AX-323739971	LG1	1790340	NoMinorHom
Affx-562414028	AX-290623322	LG1	1791281	PolyHighResolution
Affx-562414030	AX-290623326	LG1	1792436	PolyHighResolution
Affx-953082172	AX-323734737	LG1	1793189	PolyHighResolution
Affx-562414042	AX-290623346	LG1	1794157	OTV
Affx-562414049	AX-290623356	LG1	1795004	NoMinorHom
Affx-562414057	AX-289181810	LG1	1796213	CallRateBelowThreshold
Affx-562414063	AX-290623376	LG1	1797010	PolyHighResolution
Affx-562414069	AX-289181827	LG1	1798018	MonoHighResolution
Affx-562414078	AX-290623399	LG1	1799729	PolyHighResolution
Affx-953082174	AX-323734738	LG1	1800303	CallRateBelowThreshold
Affx-953082175	AX-323734739	LG1	1801212	NoMinorHom
Affx-562414085	AX-289181853	LG1	1801603	PolyHighResolution
Affx-953082177	AX-323739985	LG1	1803302	Other
Affx-960876379	AX-337427728	LG1	1803339	PolyHighResolution
Affx-953082179	AX-323739988	LG1	1804429	PolyHighResolution
Affx-953082180	AX-323734744	LG1	1804747	PolyHighResolution
Affx-562414100	AX-289181877	LG1	1805966	NoMinorHom
Affx-562414101	AX-290623441	LG1	1806019	NoMinorHom
Affx-562414111	AX-290623461	LG1	1807902	PolyHighResolution
Affx-562414115	AX-289181903	LG1	1808686	MonoHighResolution
Affx-953082181	AX-323739991	LG1	1809566	Other
Affx-562414133	AX-290623493	LG1	1810573	CallRateBelowThreshold
Affx-562414138	AX-289181932	LG1	1811308	NoMinorHom
Affx-562414146	AX-290623512	LG1	1812526	Other
Affx-562414154	AX-289181954	LG1	1813509	PolyHighResolution
Affx-562414163	AX-290623535	LG1	1814170	PolyHighResolution
Affx-953082184	AX-323734747	LG1	1815240	Other
Affx-953082186	AX-323734749	LG1	1816058	NoMinorHom
Affx-953082187	AX-323740000	LG1	1817478	MonoHighResolution
Affx-960876380	AX-337381268	LG1	1822169	PolyHighResolution
Affx-562414209	AX-290623603	LG1	1825640	PolyHighResolution
Affx-562414212	AX-289182034	LG1	1826091	NoMinorHom
Affx-562414218	AX-289182041	LG1	1828515	PolyHighResolution
Affx-960876381	AX-337381269	LG1	1828758	PolyHighResolution
Affx-960876382	AX-289182043	LG1	1828779	Other
Affx-562414220	AX-289182045	LG1	1828835	PolyHighResolution
Affx-562414222	AX-289182047	LG1	1828885	PolyHighResolution
Affx-562414223	AX-290623621	LG1	1829006	PolyHighResolution
Affx-953082189	AX-323734752	LG1	1829159	PolyHighResolution
Affx-562414236	AX-289182065	LG1	1830233	PolyHighResolution
Affx-953082190	AX-323740004	LG1	1830451	Other
Affx-562414248	AX-290623658	LG1	1832413	PolyHighResolution
Affx-953082191	AX-323734754	LG1	1832584	PolyHighResolution
Affx-953082193	AX-323734756	LG1	1833387	OTV
Affx-953082195	AX-323734758	LG1	1838855	PolyHighResolution
Affx-562414275	AX-290623699	LG1	1840023	PolyHighResolution
Affx-562414276	AX-290623701	LG1	1840100	PolyHighResolution
Affx-562414283	AX-290623711	LG1	1841334	NoMinorHom
Affx-562414285	AX-290623716	LG1	1841661	NoMinorHom
Affx-562414290	AX-289182144	LG1	1842112	PolyHighResolution
Affx-562414291	AX-290623726	LG1	1842366	PolyHighResolution
Affx-562414294	AX-289182152	LG1	1843938	CallRateBelowThreshold
Affx-562414308	AX-289182168	LG1	1845046	Other
Affx-562414314	AX-290623762	LG1	1846363	NoMinorHom
Affx-562414323	AX-290623781	LG1	1849279	Other
Affx-953082196	AX-323740016	LG1	1850514	PolyHighResolution
Affx-953082197	AX-323734760	LG1	1850748	NoMinorHom
Affx-562414329	AX-290623793	LG1	1851692	PolyHighResolution
Affx-953082198	AX-323734761	LG1	1851937	PolyHighResolution
Affx-953082199	AX-323740022	LG1	1852577	PolyHighResolution
Affx-562414333	AX-289182214	LG1	1853070	PolyHighResolution
Affx-562414337	AX-289182219	LG1	1854067	CallRateBelowThreshold
Affx-562414348	AX-290623825	LG1	1857013	PolyHighResolution
Affx-562414350	AX-290623829	LG1	1857222	PolyHighResolution
Affx-562414352	AX-289182246	LG1	1858543	CallRateBelowThreshold
Affx-562414355	AX-289182249	LG1	1864483	PolyHighResolution
Affx-562414358	AX-289182253	LG1	1864778	Other
Affx-562414361	AX-290623848	LG1	1867985	Other
Affx-562414369	AX-290623860	LG1	1869779	PolyHighResolution
Affx-562414378	AX-289182280	LG1	1870873	PolyHighResolution
Affx-562414393	AX-290623895	LG1	1875794	MonoHighResolution
Affx-562414395	AX-290623899	LG1	1876741	PolyHighResolution
Affx-953082200	AX-323740024	LG1	1877439	NoMinorHom
Affx-562414400	AX-289182310	LG1	1878864	PolyHighResolution
Affx-562414405	AX-289182316	LG1	1880146	PolyHighResolution
Affx-562414410	AX-289182325	LG1	1880650	PolyHighResolution
Affx-953082201	AX-323740025	LG1	1882542	PolyHighResolution
Affx-562414423	AX-290623944	LG1	1884714	NoMinorHom
Affx-562414425	AX-289182348	LG1	1885196	NoMinorHom
Affx-562414426	AX-289182350	LG1	1885429	PolyHighResolution
Affx-562414428	AX-290623952	LG1	1886117	PolyHighResolution
Affx-953082203	AX-323740029	LG1	1887334	PolyHighResolution
Affx-562414447	AX-290623983	LG1	1888647	NoMinorHom
Affx-953082204	AX-323740031	LG1	1890327	PolyHighResolution
Affx-562414468	AX-289182405	LG1	1891571	PolyHighResolution
Affx-953082205	AX-323740033	LG1	1892517	PolyHighResolution
Affx-562414479	AX-289182421	LG1	1893964	PolyHighResolution
Affx-953082208	AX-323740038	LG1	1894776	PolyHighResolution
Affx-562414490	AX-290624050	LG1	1895824	PolyHighResolution
Affx-562414493	AX-290624054	LG1	1896001	PolyHighResolution
Affx-953082209	AX-323734771	LG1	1896497	NoMinorHom
Affx-562414503	AX-290624071	LG1	1899181	NoMinorHom
Affx-562414504	AX-290624073	LG1	1899223	NoMinorHom
Affx-562414507	AX-289182466	LG1	1899924	PolyHighResolution
Affx-953082210	AX-323740041	LG1	1900053	PolyHighResolution
Affx-562414513	AX-290624088	LG1	1901454	NoMinorHom
Affx-953082211	AX-323740043	LG1	1902372	PolyHighResolution
Affx-953082213	AX-323734775	LG1	1903149	CallRateBelowThreshold
Affx-562414531	AX-289182505	LG1	1904535	NoMinorHom
Affx-562414537	AX-289182515	LG1	1905292	PolyHighResolution
Affx-562414543	AX-289182527	LG1	1906628	PolyHighResolution
Affx-953082216	AX-323734778	LG1	1907702	PolyHighResolution
Affx-953082217	AX-323740054	LG1	1908803	PolyHighResolution
Affx-562414553	AX-290624160	LG1	1909519	PolyHighResolution
Affx-562414563	AX-290624178	LG1	1911252	PolyHighResolution
Affx-562414575	AX-289182580	LG1	1912324	PolyHighResolution
Affx-562414585	AX-289182594	LG1	1913909	PolyHighResolution
Affx-953082220	AX-323734782	LG1	1914623	NoMinorHom
Affx-562414593	AX-290624219	LG1	1915100	NoMinorHom
Affx-562414594	AX-290624221	LG1	1915783	Other
Affx-562414598	AX-289182614	LG1	1917371	PolyHighResolution
Affx-953082221	AX-323734783	LG1	1918214	PolyHighResolution
Affx-562414603	AX-290624238	LG1	1918613	NoMinorHom
Affx-562414610	AX-289182635	LG1	1919757	NoMinorHom
Affx-562414613	AX-290624256	LG1	1921034	PolyHighResolution
Affx-953082222	AX-323734784	LG1	1921459	PolyHighResolution
Affx-953082223	AX-323734785	LG1	1922821	PolyHighResolution
Affx-953082226	AX-323740068	LG1	1923142	NoMinorHom
Affx-562414621	AX-289182656	LG1	1925100	PolyHighResolution
Affx-953082227	AX-323740070	LG1	1925510	NoMinorHom
Affx-953082228	AX-323734790	LG1	1925883	PolyHighResolution
Affx-562414624	AX-290624278	LG1	1926482	PolyHighResolution
Affx-953082230	AX-323734792	LG1	1927434	PolyHighResolution
Affx-562414632	AX-289182673	LG1	1928655	NoMinorHom
Affx-562414644	AX-290624308	LG1	1929435	NoMinorHom
Affx-953082231	AX-323734793	LG1	1930437	PolyHighResolution
Affx-562414656	AX-289182704	LG1	1931334	PolyHighResolution
Affx-953082234	AX-323740081	LG1	1932355	MonoHighResolution
Affx-562414667	AX-290624342	LG1	1933268	PolyHighResolution
Affx-562414671	AX-289182727	LG1	1934233	NoMinorHom
Affx-953082240	AX-323740091	LG1	1935236	PolyHighResolution
Affx-562414684	AX-289182746	LG1	1936433	PolyHighResolution
Affx-562414694	AX-290624384	LG1	1937286	PolyHighResolution
Affx-953082242	AX-323740095	LG1	1939836	PolyHighResolution
Affx-562414707	AX-289182779	LG1	1940050	PolyHighResolution
Affx-953082243	AX-323734802	LG1	1941205	PolyHighResolution
Affx-953082245	AX-323734804	LG1	1942517	PolyHighResolution
Affx-562414722	AX-289182806	LG1	1943542	NoMinorHom
Affx-953082246	AX-323734805	LG1	1944541	PolyHighResolution
Affx-562414736	AX-289182826	LG1	1945531	PolyHighResolution
Affx-562414740	AX-289182831	LG1	1946123	PolyHighResolution
Affx-562414745	AX-289182840	LG1	1947034	NoMinorHom
Affx-562414749	AX-289182844	LG1	1948068	Other
Affx-953082248	AX-323740105	LG1	1949127	PolyHighResolution
Affx-953082249	AX-323740107	LG1	1950741	PolyHighResolution
Affx-562414762	AX-290624489	LG1	1951432	PolyHighResolution
Affx-562414763	AX-289182865	LG1	1952076	PolyHighResolution
Affx-953082252	AX-323734811	LG1	1952643	PolyHighResolution
Affx-562414765	AX-289182868	LG1	1953395	NoMinorHom
Affx-953082254	AX-323734813	LG1	1954221	PolyHighResolution
Affx-562414786	AX-289182900	LG1	1955884	PolyHighResolution
Affx-953082255	AX-323740117	LG1	1957266	NoMinorHom
Affx-953082258	AX-323734817	LG1	1958306	NoMinorHom
Affx-953082260	AX-323740126	LG1	1959012	PolyHighResolution
Affx-953082261	AX-323740127	LG1	1961656	PolyHighResolution
Affx-562414809	AX-290624565	LG1	1962081	PolyHighResolution
Affx-953082262	AX-323740129	LG1	1963059	Other
Affx-562414814	AX-289182940	LG1	1964155	PolyHighResolution
Affx-562414819	AX-290624582	LG1	1965165	PolyHighResolution
Affx-562414827	AX-289182957	LG1	1965946	PolyHighResolution
Affx-562414829	AX-290624595	LG1	1967319	PolyHighResolution
Affx-562414835	AX-290624606	LG1	1968274	NoMinorHom
Affx-953082266	AX-323740136	LG1	1968675	PolyHighResolution
Affx-562414848	AX-289182992	LG1	1969710	PolyHighResolution
Affx-953082267	AX-323734826	LG1	1971225	PolyHighResolution
Affx-562414862	AX-290624653	LG1	1971779	PolyHighResolution
Affx-562414871	AX-290624669	LG1	1974369	PolyHighResolution
Affx-562414875	AX-290624675	LG1	1976044	NoMinorHom
Affx-562414878	AX-290624679	LG1	1976905	PolyHighResolution
Affx-562414884	AX-289183049	LG1	1977747	PolyHighResolution
Affx-953082270	AX-323734829	LG1	1981711	NoMinorHom
Affx-953082271	AX-323740145	LG1	1982178	PolyHighResolution
Affx-953082272	AX-323734830	LG1	1983089	PolyHighResolution
Affx-960876383	AX-337427730	LG1	1983515	Other
Affx-562414911	AX-290624728	LG1	1986055	PolyHighResolution
Affx-562414915	AX-290624736	LG1	1987555	PolyHighResolution
Affx-562414920	AX-289183108	LG1	1988330	NoMinorHom
Affx-562414925	AX-290624755	LG1	1988716	NoMinorHom
Affx-562414936	AX-289183131	LG1	1991212	Other
Affx-562414945	AX-289183147	LG1	1992238	NoMinorHom
Affx-562414953	AX-289183160	LG1	1993197	PolyHighResolution
Affx-953082280	AX-323740161	LG1	1994109	PolyHighResolution
Affx-562414959	AX-290624814	LG1	1995197	PolyHighResolution
Affx-562414962	AX-289183171	LG1	1995499	PolyHighResolution
Affx-953082281	AX-323734839	LG1	1996883	PolyHighResolution
Affx-562414976	AX-290624844	LG1	1997463	PolyHighResolution
Affx-562415002	AX-290624875	LG1	2000955	MonoHighResolution
Affx-562415007	AX-290624886	LG1	2001645	Other
Affx-562415011	AX-290624892	LG1	2002631	PolyHighResolution
Affx-562415018	AX-289183256	LG1	2003773	PolyHighResolution
Affx-562415023	AX-289183262	LG1	2004632	PolyHighResolution
Affx-562415030	AX-289183272	LG1	2005775	NoMinorHom
Affx-562415037	AX-290624935	LG1	2006666	MonoHighResolution
Affx-953082288	AX-323734844	LG1	2007281	PolyHighResolution
Affx-562415044	AX-290624948	LG1	2008067	PolyHighResolution
Affx-562415054	AX-290624963	LG1	2009470	NoMinorHom
Affx-953082290	AX-323734846	LG1	2011723	NoMinorHom
Affx-562415072	AX-289183333	LG1	2012575	NoMinorHom
Affx-562415083	AX-289183355	LG1	2014545	PolyHighResolution
Affx-953082292	AX-323734848	LG1	2016004	PolyHighResolution
Affx-562415089	AX-290625026	LG1	2016858	PolyHighResolution
Affx-562415091	AX-289183368	LG1	2017556	NoMinorHom
Affx-953082293	AX-323734849	LG1	2018658	PolyHighResolution
Affx-953082294	AX-323734850	LG1	2019298	PolyHighResolution
Affx-562415099	AX-290625042	LG1	2020778	Other
Affx-562415110	AX-289183397	LG1	2021693	PolyHighResolution
Affx-562415118	AX-290625076	LG1	2022755	Other
Affx-562415126	AX-290625089	LG1	2023651	PolyHighResolution
Affx-562415135	AX-290625106	LG1	2025439	PolyHighResolution
Affx-562415136	AX-289183444	LG1	2025665	NoMinorHom
Affx-562415144	AX-289183456	LG1	2027089	PolyHighResolution
Affx-953082297	AX-119519566	LG1	2028348	MonoHighResolution
Affx-562415152	AX-289183471	LG1	2029198	NoMinorHom
Affx-562415155	AX-290625145	LG1	2029988	PolyHighResolution
Affx-562415167	AX-290625165	LG1	2031793	PolyHighResolution
Affx-562415171	AX-290625171	LG1	2032355	NoMinorHom
Affx-953082300	AX-323740196	LG1	2035650	NoMinorHom
Affx-562415188	AX-289183533	LG1	2036126	PolyHighResolution
Affx-953082301	AX-323734854	LG1	2036937	PolyHighResolution
Affx-953082302	AX-323740200	LG1	2037886	PolyHighResolution
Affx-562415199	AX-289183553	LG1	2038604	PolyHighResolution
Affx-562415208	AX-289183567	LG1	2040135	MonoHighResolution
Affx-953082303	AX-323734856	LG1	2048393	PolyHighResolution
Affx-953082304	AX-323740203	LG1	2049631	PolyHighResolution
Affx-562415221	AX-289183588	LG1	2051977	NoMinorHom
Affx-562415226	AX-289183599	LG1	2052756	PolyHighResolution
Affx-562415231	AX-289183609	LG1	2053659	PolyHighResolution
Affx-562415232	AX-289183611	LG1	2053697	PolyHighResolution
Affx-953082305	AX-323734858	LG1	2054861	PolyHighResolution
Affx-562415245	AX-289183634	LG1	2056085	Other
Affx-562415252	AX-290625316	LG1	2057209	OTV
Affx-562415255	AX-290625320	LG1	2057536	PolyHighResolution
Affx-562415263	AX-289183661	LG1	2059175	NoMinorHom
Affx-562415266	AX-290625340	LG1	2060164	PolyHighResolution
Affx-953082306	AX-323740207	LG1	2060637	PolyHighResolution
Affx-953082308	AX-323734861	LG1	2061604	Other
Affx-953082311	AX-323734864	LG1	2062437	PolyHighResolution
Affx-562415282	AX-289183692	LG1	2063947	NoMinorHom
Affx-953082313	AX-323734866	LG1	2064852	OTV
Affx-562415289	AX-289183703	LG1	2066282	PolyHighResolution
Affx-562415296	AX-290625388	LG1	2066634	PolyHighResolution
Affx-953082314	AX-323740220	LG1	2066926	PolyHighResolution
Affx-953082315	AX-323740222	LG1	2069482	PolyHighResolution
Affx-562415321	AX-289183749	LG1	2072960	PolyHighResolution
Affx-562415322	AX-289183751	LG1	2073221	NoMinorHom
Affx-562415327	AX-289183761	LG1	2074312	PolyHighResolution
Affx-562415328	AX-290625442	LG1	2074489	NoMinorHom
Affx-953082318	AX-323734871	LG1	2075074	NoMinorHom
Affx-562415329	AX-286988543	LG1	2076250	NoMinorHom
Affx-562415335	AX-289183771	LG1	2077598	PolyHighResolution
Affx-953082320	AX-323734873	LG1	2077918	PolyHighResolution
Affx-953082321	AX-323734874	LG1	2079874	NoMinorHom
Affx-562415340	AX-289183780	LG1	2080064	PolyHighResolution
Affx-953082322	AX-323740233	LG1	2083660	NoMinorHom
Affx-562415353	AX-289183802	LG1	2083921	PolyHighResolution
Affx-562415357	AX-289183807	LG1	2084978	CallRateBelowThreshold
Affx-953082324	AX-323740237	LG1	2086026	PolyHighResolution
Affx-562415363	AX-289183817	LG1	2086134	NoMinorHom
Affx-953082325	AX-323740239	LG1	2087006	PolyHighResolution
Affx-953082326	AX-323734878	LG1	2087153	PolyHighResolution
Affx-953082327	AX-323734879	LG1	2088500	PolyHighResolution
Affx-562415375	AX-290625525	LG1	2089820	PolyHighResolution
Affx-953082329	AX-323740246	LG1	2090411	Other
Affx-562415384	AX-290625546	LG1	2091568	NoMinorHom
Affx-562415390	AX-289183866	LG1	2092439	NoMinorHom
Affx-953082330	AX-323740248	LG1	2093986	PolyHighResolution
Affx-562415396	AX-290625563	LG1	2094574	NoMinorHom
Affx-953082331	AX-323734882	LG1	2097443	NoMinorHom
Affx-562415414	AX-289183899	LG1	2098241	PolyHighResolution
Affx-562415417	AX-289183905	LG1	2098830	PolyHighResolution
Affx-562415419	AX-289183909	LG1	2099150	NoMinorHom
Affx-953082332	AX-323734883	LG1	2100135	PolyHighResolution
Affx-953082333	AX-323740254	LG1	2100507	PolyHighResolution
Affx-562415423	AX-289183917	LG1	2101752	NoMinorHom
Affx-953082335	AX-323734886	LG1	2102925	NoMinorHom
Affx-562415433	AX-289183931	LG1	2103274	NoMinorHom
Affx-562415439	AX-289183942	LG1	2104533	Other
Affx-562415448	AX-290625654	LG1	2105953	PolyHighResolution
Affx-562415457	AX-290625672	LG1	2108298	NoMinorHom
Affx-562415463	AX-290625684	LG1	2109429	PolyHighResolution
Affx-562415466	AX-289183987	LG1	2109983	PolyHighResolution
Affx-562415472	AX-290625698	LG1	2110389	PolyHighResolution
Affx-953082337	AX-323734888	LG1	2110763	PolyHighResolution
Affx-953082338	AX-323740264	LG1	2113625	PolyHighResolution
Affx-562415483	AX-289184017	LG1	2114421	PolyHighResolution
Affx-953082339	AX-323734890	LG1	2114574	PolyHighResolution
Affx-953082340	AX-323739934	LG1	2115797	NoMinorHom
Affx-562415490	AX-289184028	LG1	2116434	NoMinorHom
Affx-562415494	AX-289184033	LG1	2116581	PolyHighResolution
Affx-562415507	AX-289184055	LG1	2118696	NoMinorHom
Affx-953082341	AX-323740267	LG1	2124402	PolyHighResolution
Affx-562415520	AX-290625783	LG1	2125282	PolyHighResolution
Affx-953082342	AX-323740269	LG1	2125658	PolyHighResolution
Affx-953082343	AX-323734893	LG1	2125951	PolyHighResolution
Affx-953082344	AX-323734894	LG1	2126515	Other
Affx-953082345	AX-323734895	LG1	2127532	PolyHighResolution
Affx-953082346	AX-323734896	LG1	2130480	PolyHighResolution
Affx-953082347	AX-323740278	LG1	2132879	NoMinorHom
Affx-562415530	AX-290625799	LG1	2133366	PolyHighResolution
Affx-562415531	AX-290625802	LG1	2133708	NoMinorHom
Affx-562415541	AX-289184104	LG1	2134340	NoMinorHom
Affx-562415542	AX-290625814	LG1	2134419	PolyHighResolution
Affx-562415545	AX-289184110	LG1	2135668	PolyHighResolution
Affx-562415550	AX-289184117	LG1	2136994	NoMinorHom
Affx-562415561	AX-289184139	LG1	2139489	PolyHighResolution
Affx-562415567	AX-289184148	LG1	2140761	NoMinorHom
Affx-562415571	AX-289184155	LG1	2141247	PolyHighResolution
Affx-562415575	AX-290625875	LG1	2142050	PolyHighResolution
Affx-562415580	AX-289184170	LG1	2142466	NoMinorHom
Affx-562415581	AX-289184172	LG1	2143830	PolyHighResolution
Affx-953082350	AX-323734900	LG1	2144963	NoMinorHom
Affx-953082351	AX-323734901	LG1	2145222	PolyHighResolution
Affx-562415588	AX-289184185	LG1	2146220	NoMinorHom
Affx-953082352	AX-323734902	LG1	2147213	PolyHighResolution
Affx-953082353	AX-323734903	LG1	2148813	PolyHighResolution
Affx-562415598	AX-289184204	LG1	2149521	NoMinorHom
Affx-562415607	AX-290625933	LG1	2150924	NoMinorHom
Affx-562415611	AX-290625939	LG1	2151264	PolyHighResolution
Affx-953082224	AX-323734786	LG1	2152117	PolyHighResolution
Affx-953082355	AX-323740293	LG1	2153268	PolyHighResolution
Affx-562415631	AX-289184260	LG1	2158240	PolyHighResolution
Affx-953082356	AX-323740295	LG1	2158706	PolyHighResolution
Affx-562415638	AX-289184272	LG1	2159870	PolyHighResolution
Affx-953082357	AX-323740297	LG1	2160349	PolyHighResolution
Affx-562415642	AX-290625997	LG1	2161382	PolyHighResolution
Affx-953082358	AX-323740298	LG1	2162277	PolyHighResolution
Affx-562415660	AX-290626023	LG1	2164147	NoMinorHom
Affx-562415662	AX-290626027	LG1	2164420	PolyHighResolution
Affx-562415666	AX-289184314	LG1	2165085	PolyHighResolution
Affx-562415668	AX-289184317	LG1	2165534	NoMinorHom
Affx-562415671	AX-289184322	LG1	2166807	PolyHighResolution
Affx-562415677	AX-290626052	LG1	2168557	PolyHighResolution
Affx-953082361	AX-323740303	LG1	2169498	NoMinorHom
Affx-562415682	AX-290626059	LG1	2169780	PolyHighResolution
Affx-562415703	AX-290626092	LG1	2173570	NoMinorHom
Affx-953082362	AX-323740305	LG1	2175071	Other
Affx-562415718	AX-289184389	LG1	2176433	Other
Affx-953082363	AX-323734912	LG1	2176510	PolyHighResolution
Affx-562415728	AX-290626126	LG1	2179654	PolyHighResolution
Affx-562415729	AX-289184403	LG1	2180524	PolyHighResolution
Affx-953082364	AX-323740309	LG1	2181832	PolyHighResolution
Affx-562415738	AX-290626141	LG1	2182515	CallRateBelowThreshold
Affx-953082365	AX-323740311	LG1	2182945	OTV
Affx-953082366	AX-323734915	LG1	2184823	PolyHighResolution
Affx-562415752	AX-289184440	LG1	2185641	NoMinorHom
Affx-562415756	AX-290626176	LG1	2186304	NoMinorHom
Affx-953082369	AX-323740316	LG1	2187587	NoMinorHom
Affx-562415760	AX-290626182	LG1	2188292	NoMinorHom
Affx-562415767	AX-289184464	LG1	2189654	PolyHighResolution
Affx-953082372	AX-323740320	LG1	2190170	PolyHighResolution
Affx-562415775	AX-290626206	LG1	2191369	PolyHighResolution
Affx-562415780	AX-290626214	LG1	2192467	CallRateBelowThreshold
Affx-953082373	AX-323740321	LG1	2193047	PolyHighResolution
Affx-953082374	AX-323740323	LG1	2194470	PolyHighResolution
Affx-562415789	AX-289184497	LG1	2194738	PolyHighResolution
Affx-562415798	AX-290626248	LG1	2196903	CallRateBelowThreshold
Affx-562415807	AX-289184523	LG1	2197615	PolyHighResolution
Affx-953082376	AX-323734925	LG1	2198811	OTV
Affx-953082377	AX-323734926	LG1	2200608	NoMinorHom
Affx-562415817	AX-290626277	LG1	2201373	PolyHighResolution
Affx-562415824	AX-289184551	LG1	2202698	PolyHighResolution
Affx-562415826	AX-290626293	LG1	2203153	NoMinorHom
Affx-562415828	AX-290626296	LG1	2204136	PolyHighResolution
Affx-562415830	AX-290626300	LG1	2204678	PolyHighResolution
Affx-953082380	AX-323740335	LG1	2205570	Other
Affx-562415841	AX-289184580	LG1	2206950	NoMinorHom
Affx-562415844	AX-289184586	LG1	2207191	MonoHighResolution
Affx-562415852	AX-290626335	LG1	2208096	NoMinorHom
Affx-562415861	AX-289184613	LG1	2209378	PolyHighResolution
Affx-562415863	AX-289184617	LG1	2210094	NoMinorHom
Affx-953082381	AX-323740337	LG1	2211672	PolyHighResolution
Affx-562415880	AX-289184646	LG1	2212695	NoMinorHom
Affx-562415888	AX-289184659	LG1	2213534	PolyHighResolution
Affx-953082383	AX-323734930	LG1	2214478	PolyHighResolution
Affx-953082384	AX-323734931	LG1	2215419	PolyHighResolution
Affx-562415893	AX-290626408	LG1	2216342	PolyHighResolution
Affx-953082385	AX-323734932	LG1	2216713	NoMinorHom
Affx-562415902	AX-290626426	LG1	2219055	PolyHighResolution
Affx-562415915	AX-290626447	LG1	2221356	PolyHighResolution
Affx-953082386	AX-323740346	LG1	2223821	PolyHighResolution
Affx-562415921	AX-289184714	LG1	2229035	PolyHighResolution
Affx-562415922	AX-290626459	LG1	2229086	PolyHighResolution
Affx-562415925	AX-290626462	LG1	2229435	PolyHighResolution
Affx-562415926	AX-289184721	LG1	2229989	Other
Affx-562415927	AX-290626466	LG1	2230245	PolyHighResolution
Affx-562415939	AX-289184739	LG1	2231344	MonoHighResolution
Affx-562415947	AX-289184749	LG1	2232623	PolyHighResolution
Affx-953082388	AX-323740350	LG1	2233497	PolyHighResolution
Affx-953082389	AX-323740351	LG1	2234484	PolyHighResolution
Affx-562415953	AX-290626508	LG1	2235465	PolyHighResolution
Affx-562415959	AX-289184769	LG1	2236695	Other
Affx-953082392	AX-323740355	LG1	2237840	PolyHighResolution
Affx-562415969	AX-289184785	LG1	2238832	PolyHighResolution
Affx-953082396	AX-323740362	LG1	2239737	NoMinorHom
Affx-562415979	AX-290626550	LG1	2240449	PolyHighResolution
Affx-953082397	AX-323740364	LG1	2241300	PolyHighResolution
Affx-953082398	AX-323740366	LG1	2242333	PolyHighResolution
Affx-953082400	AX-323740369	LG1	2243189	PolyHighResolution
Affx-562415988	AX-290626563	LG1	2243642	NoMinorHom
Affx-953082401	AX-323734948	LG1	2243712	PolyHighResolution
Affx-562415989	AX-290626565	LG1	2243915	PolyHighResolution
Affx-562415991	AX-290626569	LG1	2244302	NoMinorHom
Affx-953082402	AX-323740373	LG1	2246397	NoMinorHom
Affx-562416000	AX-290626580	LG1	2247307	PolyHighResolution
Affx-953082403	AX-323740375	LG1	2248392	PolyHighResolution
Affx-562416009	AX-290626596	LG1	2249100	PolyHighResolution
Affx-562416014	AX-290626605	LG1	2250333	Other
Affx-953082406	AX-323740378	LG1	2251289	PolyHighResolution
Affx-953082407	AX-323734953	LG1	2252046	PolyHighResolution
Affx-953082408	AX-323734954	LG1	2252204	PolyHighResolution
Affx-562416024	AX-290626621	LG1	2252541	PolyHighResolution
Affx-953082409	AX-323740384	LG1	2254960	PolyHighResolution
Affx-562416036	AX-290626637	LG1	2255754	NoMinorHom
Affx-562416045	AX-290626651	LG1	2256540	Other
Affx-562416046	AX-290626653	LG1	2257085	PolyHighResolution
Affx-562416056	AX-290626670	LG1	2259145	PolyHighResolution
Affx-953082410	AX-323734956	LG1	2259749	PolyHighResolution
Affx-953082411	AX-323734957	LG1	2260179	PolyHighResolution
Affx-953082412	AX-323734958	LG1	2260649	PolyHighResolution
Affx-953082413	AX-323740391	LG1	2261362	PolyHighResolution
Affx-953082415	AX-323740395	LG1	2262034	PolyHighResolution
Affx-562416064	AX-289184919	LG1	2262564	PolyHighResolution
Affx-562416071	AX-290626697	LG1	2265072	PolyHighResolution
Affx-562416072	AX-290626699	LG1	2265177	NoMinorHom
Affx-562416081	AX-289184946	LG1	2267111	PolyHighResolution
Affx-953082417	AX-323740399	LG1	2268710	PolyHighResolution
Affx-562416099	AX-289184976	LG1	2269684	CallRateBelowThreshold
Affx-562416105	AX-290626757	LG1	2270456	NoMinorHom
Affx-562416125	AX-290626788	LG1	2272842	MonoHighResolution
Affx-562416129	AX-290626794	LG1	2273641	Other
Affx-562416138	AX-290626809	LG1	2274842	NoMinorHom
Affx-562416144	AX-289185048	LG1	2276350	PolyHighResolution
Affx-953082424	AX-323734970	LG1	2277875	PolyHighResolution
Affx-562416154	AX-289185061	LG1	2278721	PolyHighResolution
Affx-562416158	AX-289185069	LG1	2279417	NoMinorHom
Affx-562416164	AX-289185078	LG1	2280472	NoMinorHom
Affx-562416180	AX-289185099	LG1	2282984	NoMinorHom
Affx-562416186	AX-289185106	LG1	2283310	NoMinorHom
Affx-953082428	AX-323734974	LG1	2285173	MonoHighResolution
Affx-562416194	AX-289185117	LG1	2286180	PolyHighResolution
Affx-562416197	AX-289185121	LG1	2286335	NoMinorHom
Affx-953082430	AX-323734976	LG1	2286925	PolyHighResolution
Affx-953082431	AX-323734977	LG1	2287214	PolyHighResolution
Affx-953082433	AX-323740430	LG1	2288289	PolyHighResolution
Affx-953082435	AX-323740435	LG1	2289132	PolyHighResolution
Affx-953082436	AX-323734982	LG1	2290139	Other
Affx-562416226	AX-290626945	LG1	2291425	PolyHighResolution
Affx-953082437	AX-323734983	LG1	2292430	NoMinorHom
Affx-953082438	AX-323740440	LG1	2293041	PolyHighResolution
Affx-562416233	AX-289185172	LG1	2294076	NoMinorHom
Affx-562416236	AX-290626962	LG1	2294439	NoMinorHom
Affx-953082439	AX-323734985	LG1	2296129	PolyHighResolution
Affx-562416245	AX-290626977	LG1	2297696	PolyHighResolution
Affx-953082441	AX-323740446	LG1	2298299	PolyHighResolution
Affx-953082442	AX-323740447	LG1	2299654	PolyHighResolution
Affx-953082444	AX-323734989	LG1	2300482	PolyHighResolution
Affx-562416266	AX-290627017	LG1	2301576	PolyHighResolution
Affx-562416274	AX-289185236	LG1	2303134	PolyHighResolution
Affx-562416275	AX-289185237	LG1	2303286	PolyHighResolution
Affx-562416277	AX-289185239	LG1	2303936	NoMinorHom
Affx-562416283	AX-290627047	LG1	2306517	PolyHighResolution
Affx-562416289	AX-289185262	LG1	2307213	PolyHighResolution
Affx-562416291	AX-289185265	LG1	2308372	PolyHighResolution
Affx-562416293	AX-289185269	LG1	2308823	PolyHighResolution
Affx-953082446	AX-323740455	LG1	2309605	PolyHighResolution
Affx-562416307	AX-289185291	LG1	2312630	NoMinorHom
Affx-562416313	AX-289185302	LG1	2314691	PolyHighResolution
Affx-562416315	AX-290627105	LG1	2315026	PolyHighResolution
Affx-562416317	AX-289185310	LG1	2315722	PolyHighResolution
Affx-953082447	AX-323734991	LG1	2317103	PolyHighResolution
Affx-953082448	AX-323740458	LG1	2318082	Other
Affx-953082449	AX-323740460	LG1	2321473	PolyHighResolution
Affx-562416332	AX-289185336	LG1	2322183	NoMinorHom
Affx-953082451	AX-323734995	LG1	2323797	NoMinorHom
Affx-562416338	AX-289185346	LG1	2324047	PolyHighResolution
Affx-562416343	AX-290627154	LG1	2324735	PolyHighResolution
Affx-562416347	AX-289185361	LG1	2326407	NoMinorHom
Affx-562416356	AX-290627179	LG1	2328783	NoMinorHom
Affx-562416357	AX-290627181	LG1	2329043	PolyHighResolution
Affx-562416366	AX-290627200	LG1	2332509	PolyHighResolution
Affx-562416370	AX-290627206	LG1	2334314	PolyHighResolution
Affx-562416371	AX-289185404	LG1	2334676	PolyHighResolution
Affx-562416374	AX-289185408	LG1	2335365	CallRateBelowThreshold
Affx-562416378	AX-290627218	LG1	2335716	NoMinorHom
Affx-562416381	AX-290627221	LG1	2336340	PolyHighResolution
Affx-953082453	AX-323740468	LG1	2337726	Other
Affx-562416387	AX-290627232	LG1	2338217	OTV
Affx-562416391	AX-289185432	LG1	2339319	NoMinorHom
Affx-953082454	AX-323734998	LG1	2339467	Other
Affx-562416394	AX-290627244	LG1	2340413	NoMinorHom
Affx-562416395	AX-290627246	LG1	2341129	MonoHighResolution
Affx-562416401	AX-290627259	LG1	2342112	PolyHighResolution
Affx-562416403	AX-290627261	LG1	2342526	PolyHighResolution
Affx-562416409	AX-290627271	LG1	2343500	PolyHighResolution
Affx-953082455	AX-323740472	LG1	2344614	PolyHighResolution
Affx-562416435	AX-290627312	LG1	2349767	PolyHighResolution
Affx-953082457	AX-323735001	LG1	2350180	PolyHighResolution
Affx-953082458	AX-323735002	LG1	2353415	PolyHighResolution
Affx-562416451	AX-289185535	LG1	2353821	NoMinorHom
Affx-562416454	AX-289185540	LG1	2355831	PolyHighResolution
Affx-953082459	AX-323740480	LG1	2356489	PolyHighResolution
Affx-562416463	AX-289185557	LG1	2357451	NoMinorHom
Affx-562416474	AX-289185579	LG1	2359311	PolyHighResolution
Affx-562416476	AX-289185584	LG1	2359634	PolyHighResolution
Affx-562416482	AX-290627399	LG1	2361380	PolyHighResolution
Affx-562416484	AX-289185597	LG1	2362315	NoMinorHom
Affx-562416491	AX-290627413	LG1	2363537	NoMinorHom
Affx-562416493	AX-289185612	LG1	2364943	PolyHighResolution
Affx-562416496	AX-289185618	LG1	2365473	NoMinorHom
Affx-562416499	AX-290627427	LG1	2367235	PolyHighResolution
Affx-562416502	AX-289185628	LG1	2367637	NoMinorHom
Affx-953082462	AX-323735005	LG1	2368135	NoMinorHom
Affx-562416516	AX-290627450	LG1	2371016	PolyHighResolution
Affx-562416522	AX-289185658	LG1	2373594	NoMinorHom
Affx-562416536	AX-289185680	LG1	2375508	NoMinorHom
Affx-562416538	AX-290627483	LG1	2375763	PolyHighResolution
Affx-562416544	AX-289185695	LG1	2377683	NoMinorHom
Affx-562416545	AX-290627495	LG1	2377835	NoMinorHom
Affx-562416551	AX-289185706	LG1	2378505	PolyHighResolution
Affx-953082463	AX-323740487	LG1	2379921	PolyHighResolution
Affx-562416565	AX-289185726	LG1	2380426	PolyHighResolution
Affx-562416569	AX-290627533	LG1	2381205	PolyHighResolution
Affx-562416591	AX-289185766	LG1	2384614	MonoHighResolution
Affx-562416595	AX-289185772	LG1	2385352	PolyHighResolution
Affx-562416599	AX-289185777	LG1	2386161	PolyHighResolution
Affx-953082464	AX-323740489	LG1	2386870	CallRateBelowThreshold
Affx-953082465	AX-323740491	LG1	2387285	PolyHighResolution
Affx-562416605	AX-290627593	LG1	2388211	Other
Affx-562416613	AX-289185799	LG1	2390356	PolyHighResolution
Affx-562416619	AX-289185809	LG1	2391472	PolyHighResolution
Affx-562416625	AX-289185819	LG1	2392348	PolyHighResolution
Affx-562416629	AX-290627635	LG1	2392705	PolyHighResolution
Affx-562416633	AX-289185830	LG1	2393348	PolyHighResolution
Affx-562416642	AX-290627658	LG1	2395700	Other
Affx-562416644	AX-290627660	LG1	2396039	NoMinorHom
Affx-562416647	AX-289185851	LG1	2397361	NoMinorHom
Affx-953082470	AX-323735013	LG1	2398605	NoMinorHom
Affx-562416657	AX-289185865	LG1	2399974	PolyHighResolution
Affx-562416667	AX-289185882	LG1	2402396	Other
Affx-562416671	AX-290627706	LG1	2403792	PolyHighResolution
Affx-562416674	AX-289185893	LG1	2404605	PolyHighResolution
Affx-953082472	AX-323740504	LG1	2407243	PolyHighResolution
Affx-562416679	AX-290627720	LG1	2407475	PolyHighResolution
Affx-953082473	AX-323735016	LG1	2410269	MonoHighResolution
Affx-562416704	AX-290627762	LG1	2411449	PolyHighResolution
Affx-562416707	AX-289185940	LG1	2411681	PolyHighResolution
Affx-562416719	AX-289185957	LG1	2414744	PolyHighResolution
Affx-562416724	AX-289185965	LG1	2415772	PolyHighResolution
Affx-562416728	AX-289185973	LG1	2416285	NoMinorHom
Affx-562416730	AX-290627805	LG1	2416898	NoMinorHom
Affx-562416731	AX-290627807	LG1	2417477	PolyHighResolution
Affx-562416739	AX-290627822	LG1	2419525	PolyHighResolution
Affx-953082477	AX-323735020	LG1	2420492	Other
Affx-562416744	AX-289185997	LG1	2421312	PolyHighResolution
Affx-953082478	AX-323735021	LG1	2423127	Other
Affx-562416754	AX-289186013	LG1	2424181	Other
Affx-953082481	AX-323740518	LG1	2424727	PolyHighResolution
Affx-562416759	AX-289186023	LG1	2425413	PolyHighResolution
Affx-562416765	AX-290627869	LG1	2426470	PolyHighResolution
Affx-562416771	AX-290627879	LG1	2427829	PolyHighResolution
Affx-562416776	AX-290627889	LG1	2428569	CallRateBelowThreshold
Affx-562416782	AX-289186061	LG1	2429767	PolyHighResolution
Affx-562416787	AX-290627907	LG1	2430329	PolyHighResolution
Affx-953082483	AX-323740522	LG1	2431448	MonoHighResolution
Affx-953082485	AX-323735026	LG1	2432916	PolyHighResolution
Affx-562416800	AX-289186088	LG1	2433731	PolyHighResolution
Affx-562416806	AX-289186098	LG1	2435593	CallRateBelowThreshold
Affx-953082487	AX-323740529	LG1	2435679	PolyHighResolution
Affx-953082488	AX-323735029	LG1	2437421	PolyHighResolution
Affx-953082490	AX-323740534	LG1	2439099	PolyHighResolution
Affx-562416819	AX-290627967	LG1	2440850	PolyHighResolution
Affx-562416822	AX-289186126	LG1	2441304	PolyHighResolution
Affx-562416824	AX-289186129	LG1	2441826	NoMinorHom
Affx-953082491	AX-323735031	LG1	2442168	PolyHighResolution
Affx-953082492	AX-323735032	LG1	2442597	CallRateBelowThreshold
Affx-562416827	AX-290627982	LG1	2443676	PolyHighResolution
Affx-953082493	AX-323735033	LG1	2444781	PolyHighResolution
Affx-953082495	AX-323740544	LG1	2445162	PolyHighResolution
Affx-562416835	AX-289186147	LG1	2446293	PolyHighResolution
Affx-562416848	AX-289186167	LG1	2447778	PolyHighResolution
Affx-562416854	AX-289186175	LG1	2450394	PolyHighResolution
Affx-562416859	AX-290628031	LG1	2452385	PolyHighResolution
Affx-562416862	AX-290628038	LG1	2453514	PolyHighResolution
Affx-953082497	AX-323735037	LG1	2454463	PolyHighResolution
Affx-562416871	AX-290628050	LG1	2455084	PolyHighResolution
Affx-562416876	AX-290628056	LG1	2455360	NoMinorHom
Affx-562416878	AX-289186211	LG1	2456071	NoMinorHom
Affx-562416881	AX-290628062	LG1	2456540	NoMinorHom
Affx-562416882	AX-290628064	LG1	2457832	Other
Affx-953082498	AX-323735038	LG1	2458940	NoMinorHom
Affx-562416886	AX-290628071	LG1	2460357	NoMinorHom
Affx-562416889	AX-289186229	LG1	2462769	NoMinorHom
Affx-953082499	AX-323735039	LG1	2464849	PolyHighResolution
Affx-562416897	AX-290628092	LG1	2469486	NoMinorHom
Affx-562416900	AX-290628098	LG1	2470138	CallRateBelowThreshold
Affx-562416901	AX-290628101	LG1	2470329	PolyHighResolution
Affx-562416903	AX-289186251	LG1	2471367	OTV
Affx-953082500	AX-323740551	LG1	2473662	PolyHighResolution
Affx-562416916	AX-290628123	LG1	2474667	PolyHighResolution
Affx-953082502	AX-323735042	LG1	2474831	PolyHighResolution
Affx-562416920	AX-290628129	LG1	2475090	NoMinorHom
Affx-562416929	AX-289186289	LG1	2477016	NoMinorHom
Affx-953082503	AX-323735043	LG1	2477252	NoMinorHom
Affx-562416935	AX-290628154	LG1	2478748	PolyHighResolution
Affx-562416942	AX-289186314	LG1	2480721	Other
Affx-562416948	AX-289186322	LG1	2481710	PolyHighResolution
Affx-562416950	AX-289186325	LG1	2482559	NoMinorHom
Affx-562416951	AX-289186327	LG1	2483766	NoMinorHom
Affx-562416953	AX-290628184	LG1	2484037	PolyHighResolution
Affx-562416956	AX-290628191	LG1	2485080	PolyHighResolution
Affx-562416965	AX-289186352	LG1	2487312	PolyHighResolution
Affx-562416969	AX-289186359	LG1	2488553	Other
Affx-562416977	AX-289186371	LG1	2489493	CallRateBelowThreshold
Affx-562416978	AX-290628226	LG1	2490292	PolyHighResolution
Affx-953082505	AX-323740560	LG1	2491185	PolyHighResolution
Affx-562416986	AX-290628244	LG1	2492782	PolyHighResolution
Affx-562416987	AX-290628246	LG1	2493517	PolyHighResolution
Affx-562416990	AX-290628253	LG1	2495435	NoMinorHom
Affx-953082506	AX-323740562	LG1	2496273	NoMinorHom
Affx-953082507	AX-323740564	LG1	2497675	PolyHighResolution
Affx-562416997	AX-289186408	LG1	2498687	PolyHighResolution
Affx-562417002	AX-290628273	LG1	2499245	NoMinorHom
Affx-562417005	AX-289186421	LG1	2500586	PolyHighResolution
Affx-953082509	AX-323735048	LG1	2502670	NoMinorHom
Affx-953082510	AX-323735049	LG1	2503806	PolyHighResolution
Affx-562417013	AX-290628294	LG1	2504170	Other
Affx-562417014	AX-290628296	LG1	2504527	NoMinorHom
Affx-562417016	AX-289186439	LG1	2505367	Other
Affx-562417019	AX-289186445	LG1	2505662	NoMinorHom
Affx-562417025	AX-105139499	LG1	2507654	Other
Affx-562417026	AX-289186457	LG1	2509746	Other
Affx-562417028	AX-289186461	LG1	2510079	PolyHighResolution
Affx-562417034	AX-290628328	LG1	2511862	PolyHighResolution
Affx-953082512	AX-323740573	LG1	2512457	PolyHighResolution
Affx-562417045	AX-289186485	LG1	2513402	Other
Affx-562417049	AX-289186492	LG1	2514370	PolyHighResolution
Affx-562417053	AX-289186501	LG1	2516245	CallRateBelowThreshold
Affx-562417057	AX-290628368	LG1	2517243	PolyHighResolution
Affx-562417061	AX-290628376	LG1	2518243	PolyHighResolution
Affx-562417063	AX-290628381	LG1	2518818	PolyHighResolution
Affx-562417068	AX-289186528	LG1	2519752	NoMinorHom
Affx-562417071	AX-290628396	LG1	2520488	NoMinorHom
Affx-562417077	AX-287745684	LG1	2521586	MonoHighResolution
Affx-562417085	AX-289186552	LG1	2522805	PolyHighResolution
Affx-953082513	AX-323735052	LG1	2523266	NoMinorHom
Affx-562417092	AX-289186563	LG1	2524518	PolyHighResolution
Affx-562417094	AX-290628430	LG1	2525020	NoMinorHom
Affx-953082514	AX-323735053	LG1	2525621	Other
Affx-562417098	AX-289186571	LG1	2526340	PolyHighResolution
Affx-953082516	AX-323740580	LG1	2527039	PolyHighResolution
Affx-562417109	AX-290628453	LG1	2529200	PolyHighResolution
Affx-562417113	AX-290628462	LG1	2530317	PolyHighResolution
Affx-953082518	AX-323740584	LG1	2530626	PolyHighResolution
Affx-562417118	AX-290628471	LG1	2531569	PolyHighResolution
Affx-562417122	AX-289186612	LG1	2533407	PolyHighResolution
Affx-562417125	AX-289186618	LG1	2535089	PolyHighResolution
Affx-562417126	AX-290628487	LG1	2535716	PolyHighResolution
Affx-562417128	AX-289186624	LG1	2536598	NoMinorHom
Affx-953082519	AX-323740586	LG1	2536887	PolyHighResolution
Affx-953082520	AX-323735058	LG1	2539396	PolyHighResolution
Affx-562417134	AX-289186635	LG1	2540634	PolyHighResolution
Affx-953082522	AX-323740592	LG1	2541622	PolyHighResolution
Affx-562417142	AX-289186651	LG1	2542326	PolyHighResolution
Affx-562417145	AX-289186656	LG1	2543355	NoMinorHom
Affx-562417153	AX-289186668	LG1	2544412	PolyHighResolution
Affx-562417154	AX-289186670	LG1	2544676	PolyHighResolution
Affx-953082523	AX-323740593	LG1	2546452	PolyHighResolution
Affx-953082524	AX-323740596	LG1	2547060	PolyHighResolution
Affx-562417163	AX-290628557	LG1	2548310	CallRateBelowThreshold
Affx-953082526	AX-323735063	LG1	2549125	PolyHighResolution
Affx-562417169	AX-289186698	LG1	2550054	PolyHighResolution
Affx-562417174	AX-289186708	LG1	2551896	PolyHighResolution
Affx-562417176	AX-290628583	LG1	2552242	Other
Affx-953082529	AX-323740605	LG1	2553753	PolyHighResolution
Affx-953082530	AX-323735066	LG1	2555154	PolyHighResolution
Affx-953082532	AX-323740610	LG1	2556313	Other
Affx-953082534	AX-323735069	LG1	2557331	NoMinorHom
Affx-562417194	AX-289186739	LG1	2558830	PolyHighResolution
Affx-562417199	AX-289186748	LG1	2559150	PolyHighResolution
Affx-953082535	AX-323735070	LG1	2560058	PolyHighResolution
Affx-953082489	AX-323740532	LG1	2561226	PolyHighResolution
Affx-562417212	AX-290628645	LG1	2563098	NoMinorHom
Affx-953082536	AX-323735071	LG1	2564636	NoMinorHom
Affx-562417226	AX-289186795	LG1	2565919	NoMinorHom
Affx-953082537	AX-323740618	LG1	2566476	PolyHighResolution
Affx-562417228	AX-289186798	LG1	2567136	NoMinorHom
Affx-562417232	AX-290628686	LG1	2568819	NoMinorHom
Affx-953082538	AX-323735073	LG1	2569445	CallRateBelowThreshold
Affx-562417240	AX-289186815	LG1	2570489	NoMinorHom
Affx-562417243	AX-289186821	LG1	2571167	NoMinorHom
Affx-562417247	AX-290628712	LG1	2572121	PolyHighResolution
Affx-562417249	AX-289186834	LG1	2573212	NoMinorHom
Affx-562417251	AX-289186838	LG1	2574646	Other
Affx-562417256	AX-289186848	LG1	2575243	MonoHighResolution
Affx-562417262	AX-290628739	LG1	2576194	Other
Affx-562417265	AX-290628744	LG1	2576812	Other
Affx-953082544	AX-323740631	LG1	2578511	PolyHighResolution
Affx-562417275	AX-290628762	LG1	2579536	PolyHighResolution
Affx-562417280	AX-289186884	LG1	2580017	Other
Affx-953082546	AX-323740634	LG1	2580358	PolyHighResolution
Affx-562417283	AX-289186888	LG1	2582667	PolyHighResolution
Affx-562417290	AX-289186902	LG1	2583964	MonoHighResolution
Affx-562417295	AX-290628797	LG1	2585478	PolyHighResolution
Affx-562417296	AX-290628799	LG1	2585877	PolyHighResolution
Affx-953082549	AX-323740639	LG1	2587915	PolyHighResolution
Affx-562417307	AX-289186934	LG1	2588664	PolyHighResolution
Affx-953082550	AX-323740641	LG1	2589660	PolyHighResolution
Affx-953082551	AX-323740643	LG1	2594392	PolyHighResolution
Affx-562417317	AX-289186951	LG1	2595267	NoMinorHom
Affx-953082552	AX-323740644	LG1	2596619	Other
Affx-953082553	AX-323740646	LG1	2597397	NoMinorHom
Affx-562417323	AX-289186963	LG1	2602094	NoMinorHom
Affx-953082554	AX-323735086	LG1	2606051	PolyHighResolution
Affx-562417333	AX-290628872	LG1	2608356	NoMinorHom
Affx-953082555	AX-323735087	LG1	2609731	PolyHighResolution
Affx-562417340	AX-289186990	LG1	2609910	PolyHighResolution
Affx-562417348	AX-289187003	LG1	2615835	NoMinorHom
Affx-953082556	AX-323740652	LG1	2616395	PolyHighResolution
Affx-562417351	AX-290628898	LG1	2619060	CallRateBelowThreshold
Affx-953082557	AX-323740653	LG1	2619199	PolyHighResolution
Affx-562417352	AX-289187011	LG1	2619296	PolyHighResolution
Affx-953082558	AX-323735090	LG1	2619594	PolyHighResolution
Affx-562417355	AX-290628906	LG1	2621458	PolyHighResolution
Affx-953082559	AX-323740658	LG1	2621607	NoMinorHom
Affx-562417357	AX-290628910	LG1	2622725	NoMinorHom
Affx-953082560	AX-323740660	LG1	2623229	NoMinorHom
Affx-562417362	AX-289187030	LG1	2625031	PolyHighResolution
Affx-562417367	AX-289187038	LG1	2627650	Other
Affx-953082561	AX-323740662	LG1	2628860	PolyHighResolution
Affx-562417377	AX-290628947	LG1	2632463	NoMinorHom
Affx-960880373	AX-337385123	LG1	2635338	PolyHighResolution
Affx-953082562	AX-323740664	LG1	2636554	NoMinorHom
Affx-562417388	AX-289187075	LG1	2637010	MonoHighResolution
Affx-953082563	AX-323735094	LG1	2637103	MonoHighResolution
Affx-562417394	AX-290628975	LG1	2637509	MonoHighResolution
Affx-953082564	AX-323740666	LG1	2637692	PolyHighResolution
Affx-953082565	AX-323735096	LG1	2641786	CallRateBelowThreshold
Affx-562417398	AX-290628983	LG1	2643423	PolyHighResolution
Affx-562417408	AX-289187109	LG1	2647148	PolyHighResolution
Affx-562417409	AX-290629006	LG1	2647716	NoMinorHom
Affx-562417416	AX-289187122	LG1	2650624	NoMinorHom
Affx-562417422	AX-289187133	LG1	2653141	PolyHighResolution
Affx-562417425	AX-289187137	LG1	2654077	Other
Affx-562417384	AX-289187069	LG1	2654131	Other
Affx-953082566	AX-323735097	LG1	2655300	PolyHighResolution
Affx-953082567	AX-323740671	LG1	2656969	NoMinorHom
Affx-562417431	AX-290629047	LG1	2657747	CallRateBelowThreshold
Affx-562417433	AX-289187146	LG1	2657785	PolyHighResolution
Affx-562417436	AX-289187153	LG1	2659144	NoMinorHom
Affx-562417442	AX-289187163	LG1	2668063	MonoHighResolution
Affx-562417445	AX-290629071	LG1	2668663	CallRateBelowThreshold
Affx-562417449	AX-290629080	LG1	2671337	NoMinorHom
Affx-562417450	AX-289187177	LG1	2671385	Other
Affx-562417456	AX-289187190	LG1	2675728	NoMinorHom
Affx-562417463	AX-290629107	LG1	2679427	PolyHighResolution
Affx-562417466	AX-289187211	LG1	2679781	MonoHighResolution
Affx-562417467	AX-290629116	LG1	2679850	MonoHighResolution
Affx-562417472	AX-290629123	LG1	2680916	PolyHighResolution
Affx-562417476	AX-290629132	LG1	2682131	NoMinorHom
Affx-953082569	AX-323740675	LG1	2685581	PolyHighResolution
Affx-953082570	AX-323735100	LG1	2686182	PolyHighResolution
Affx-562417493	AX-289187250	LG1	2688469	NoMinorHom
Affx-562417494	AX-290629156	LG1	2689242	PolyHighResolution
Affx-953082571	AX-323740679	LG1	2690635	MonoHighResolution
Affx-562417501	AX-289187259	LG1	2691580	MonoHighResolution
Affx-562417506	AX-289187266	LG1	2692866	MonoHighResolution
Affx-562417510	AX-289187271	LG1	2694207	CallRateBelowThreshold
Affx-562417512	AX-290629184	LG1	2695001	NoMinorHom
Affx-953082574	AX-323740685	LG1	2696939	NoMinorHom
Affx-562417521	AX-290629201	LG1	2701352	PolyHighResolution
Affx-562417524	AX-289187294	LG1	2701803	MonoHighResolution
[truncated: 577,473+ more rows]
